# Supplementary material for: Frequency-dependent selection can forecast evolution in Streptococcus pneumoniae
Source: PLoS Biol. 2020 Oct 22;18(10):e3000878. doi: 10.1371/journal.pbio.3000878 (PMC7580979; doi:10.1371/journal.pbio.3000878)
Supplement: S1 Code — Rmd and pdf files for all code used replicate each analysis and reproduce main and supporting figures. Source data is provided in supporting data. (ZIP) [file pbio.3000878.s008.zip]

Archive with 2 entries (2 files):
- S1_Code.pdf
- S1_Code.Rmd
