# Supplementary material for: Frequency-dependent selection can forecast evolution in Streptococcus pneumoniae
Source: PLoS Biol. 2020 Oct 22;18(10):e3000878. doi: 10.1371/journal.pbio.3000878 (PMC7580979; doi:10.1371/journal.pbio.3000878)
Supplement: S1 Data — (XLSX) [file pbio.3000878.s009.xlsx]

## Sheet: figure_1_A
SC	Epoch	Prevalence	Vaccine
27	Pre-vaccine	0.142336	Mixed type
09	Pre-vaccine	0.105839	Mixed type
17	Pre-vaccine	0.0656934	Vaccine type
23	Pre-vaccine	0.0547445	Mixed type
12	Pre-vaccine	0.0510949	Vaccine type
22	Pre-vaccine	0.0510949	Mixed type
26A	Pre-vaccine	0.0437956	Non-vaccine type
03A	Pre-vaccine	0.0364964	Non-vaccine type
08	Pre-vaccine	0.0364964	Non-vaccine type
20	Pre-vaccine	0.0364964	Non-vaccine type
26B	Pre-vaccine	0.0364964	Non-vaccine type
01	Pre-vaccine	0.0328467	Non-vaccine type
04C	Pre-vaccine	0.0328467	Vaccine type
18	Pre-vaccine	0.0328467	Non-vaccine type
21	Pre-vaccine	0.0328467	Mixed type
02B	Pre-vaccine	0.0218978	Non-vaccine type
04B	Pre-vaccine	0.0218978	Non-vaccine type
05	Pre-vaccine	0.0218978	Non-vaccine type
06A	Pre-vaccine	0.0218978	Non-vaccine type
06B	Pre-vaccine	0.0218978	Non-vaccine type
19A	Pre-vaccine	0.0182482	Non-vaccine type
07	Pre-vaccine	0.0109489	Non-vaccine type
13	Pre-vaccine	0.0109489	Non-vaccine type
03B	Pre-vaccine	0.00729927	Non-vaccine type
04A	Pre-vaccine	0.00729927	Non-vaccine type
14	Pre-vaccine	0.00729927	Non-vaccine type
16A	Pre-vaccine	0.00729927	Non-vaccine type
16B	Pre-vaccine	0.00729927	Non-vaccine type
25	Pre-vaccine	0.00729927	Non-vaccine type
02A	Pre-vaccine	0.00364964	Non-vaccine type
11	Pre-vaccine	0.00364964	Non-vaccine type
15	Pre-vaccine	0.00364964	Non-vaccine type
19B	Pre-vaccine	0.00364964	Non-vaccine type
10	Pre-vaccine	0	Non-vaccine type
24	Pre-vaccine	0	Non-vaccine type
09	Post-vaccine	0.0716981	Mixed type
27	Post-vaccine	0.0716981	Mixed type
01	Post-vaccine	0.0641509	Non-vaccine type
24	Post-vaccine	0.0641509	Non-vaccine type
25	Post-vaccine	0.0603774	Non-vaccine type
23	Post-vaccine	0.0566038	Mixed type
04A	Post-vaccine	0.045283	Non-vaccine type
13	Post-vaccine	0.045283	Non-vaccine type
20	Post-vaccine	0.045283	Non-vaccine type
22	Post-vaccine	0.045283	Mixed type
26B	Post-vaccine	0.0415094	Non-vaccine type
26A	Post-vaccine	0.0377358	Non-vaccine type
03A	Post-vaccine	0.0339623	Non-vaccine type
11	Post-vaccine	0.0339623	Non-vaccine type
19B	Post-vaccine	0.0301887	Non-vaccine type
21	Post-vaccine	0.0301887	Mixed type
02A	Post-vaccine	0.0264151	Non-vaccine type
10	Post-vaccine	0.0264151	Non-vaccine type
14	Post-vaccine	0.0264151	Non-vaccine type
05	Post-vaccine	0.0226415	Non-vaccine type
06B	Post-vaccine	0.0188679	Non-vaccine type
08	Post-vaccine	0.0188679	Non-vaccine type
16B	Post-vaccine	0.0188679	Non-vaccine type
15	Post-vaccine	0.0150943	Non-vaccine type
04C	Post-vaccine	0.0113208	Vaccine type
07	Post-vaccine	0.00754717	Non-vaccine type
16A	Post-vaccine	0.00754717	Non-vaccine type
19A	Post-vaccine	0.00754717	Non-vaccine type
02B	Post-vaccine	0.00377358	Non-vaccine type
03B	Post-vaccine	0.00377358	Non-vaccine type
06A	Post-vaccine	0.00377358	Non-vaccine type
18	Post-vaccine	0.00377358	Non-vaccine type
04B	Post-vaccine	0	Non-vaccine type
12	Post-vaccine	0	Vaccine type
17	Post-vaccine	0	Vaccine type

## Sheet: figure_1_B
SC	Delta	DeltaExp	CI_low	CI_up	Signif	Vaccine
01	0.0313042	0.0223257	-0.00875033	0.0614929		Non-vaccine type
02A	0.0227655	0.00248533	-0.00364964	0.0162212	+	Non-vaccine type
02B	-0.0181242	0.0150256	-0.0097766	0.0481659	-	Non-vaccine type
03A	-0.00253409	0.0255726	-0.0090257	0.0654145		Non-vaccine type
03B	-0.00352569	0.00497067	-0.00729927	0.0249588		Non-vaccine type
04A	0.0379837	0.00497067	-0.00729927	0.024752	+	Non-vaccine type
04B	-0.0218978	0.0146876	-0.0097766	0.048615		Non-vaccine type
04C	-0.021526	-0.0328467	-0.0328467	-0.0328467	+	Vaccine type
05	0.000743699	0.014912	-0.0097766	0.0477261		Non-vaccine type
06A	-0.0181242	0.0151392	-0.00962787	0.0477224	-	Non-vaccine type
06B	-0.00302989	0.0146876	-0.00970269	0.0468522		Non-vaccine type
07	-0.00340174	0.007456	-0.0109489	0.0310091		Non-vaccine type
08	-0.0176284	0.025437	-0.00965071	0.066534	-	Non-vaccine type
09	-0.0341413	-0.0444897	-0.0786331	-0.0037986		Mixed type
10	0.0264151	0	0	0		Non-vaccine type
11	0.0303126	0.00248533	-0.00364964	0.0163504	+	Non-vaccine type
12	-0.0510949	-0.0510949	-0.0510949	-0.0510949		Vaccine type
13	0.0343341	0.007456	-0.0109489	0.031734	+	Non-vaccine type
14	0.0191158	0.00497067	-0.00729927	0.0251683		Non-vaccine type
15	0.0114447	0.00248533	-0.00364964	0.0162179		Non-vaccine type
16A	0.0002479	0.00504641	-0.00729927	0.024752		Non-vaccine type
16B	0.0115687	0.00489585	-0.00729927	0.0245479		Non-vaccine type
17	-0.0656934	-0.0656934	-0.0656934	-0.0656934		Vaccine type
18	-0.0290731	0.0223257	-0.00889462	0.06209	-	Non-vaccine type
19A	-0.010701	0.012616	-0.0118379	0.0423579		Non-vaccine type
19B	0.026539	0.0025232	-0.00364964	0.0163504	+	Non-vaccine type
20	0.00878667	0.025232	-0.0101806	0.0660678		Non-vaccine type
21	-0.00265804	-0.00830684	-0.0269644	0.0194409		Mixed type
22	-0.00581187	-0.0510949	-0.0510949	-0.0510949	+	Mixed type
23	0.00185925	-0.0547445	-0.0547445	-0.0547445	+	Mixed type
24	0.0641509	0	0	0		Non-vaccine type
25	0.0530781	0.00497067	-0.00729927	0.024752	+	Non-vaccine type
26A	-0.00605977	0.0300299	-0.00675858	0.0734883		Non-vaccine type
26B	0.00501308	0.0249562	-0.0100063	0.066534		Non-vaccine type
27	-0.0706377	-0.0239926	-0.071368	0.0275989		Mixed type

## Sheet: figure_1_B_iter
SC	n	freq	iter
01	11	0.0662651	1
02A	2	0.0120482	1
02B	5	0.0301205	1
03A	11	0.0662651	1
03B	1	0.0060241	1
04A	1	0.0060241	1
04B	7	0.0421687	1
04C	0	0	1
05	4	0.0240964	1
06A	5	0.0301205	1
06B	5	0.0301205	1
07	1	0.0060241	1
08	18	0.108434	1
09	10	0.060241	1
11	0	0	1
12	0	0	1
13	2	0.0120482	1
14	1	0.0060241	1
15	1	0.0060241	1
16A	2	0.0120482	1
16B	1	0.0060241	1
17	0	0	1
18	6	0.0361446	1
19A	8	0.0481928	1
19B	1	0.0060241	1
20	13	0.0783133	1
21	5	0.0301205	1
22	0	0	1
23	0	0	1
25	1	0.0060241	1
26A	12	0.0722892	1
26B	12	0.0722892	1
27	20	0.120482	1
01	5	0.0347222	2
02A	1	0.00694444	2
02B	7	0.0486111	2
03A	10	0.0694444	2
03B	1	0.00694444	2
04A	3	0.0208333	2
04B	3	0.0208333	2
04C	0	0	2
05	9	0.0625	2
06A	6	0.0416667	2
06B	3	0.0208333	2
07	2	0.0138889	2
08	11	0.0763889	2
09	10	0.0694444	2
11	2	0.0138889	2
12	0	0	2
13	0	0	2
14	3	0.0208333	2
15	1	0.00694444	2
16A	0	0	2
16B	2	0.0138889	2
17	0	0	2
18	7	0.0486111	2
19A	5	0.0347222	2
19B	0	0	2
20	9	0.0625	2
21	2	0.0138889	2
22	0	0	2
23	0	0	2
25	3	0.0208333	2
26A	7	0.0486111	2
26B	8	0.0555556	2
27	24	0.166667	2
01	13	0.0807453	3
02A	0	0	3
02B	7	0.0434783	3
03A	4	0.0248447	3
03B	2	0.0124224	3
04A	1	0.00621118	3
04B	6	0.0372671	3
04C	0	0	3
05	6	0.0372671	3
06A	4	0.0248447	3
06B	9	0.0559006	3
07	11	0.068323	3
08	9	0.0559006	3
09	13	0.0807453	3
11	2	0.0124224	3
12	0	0	3
13	3	0.0186335	3
14	0	0	3
15	1	0.00621118	3
16A	2	0.0124224	3
16B	1	0.00621118	3
17	0	0	3
18	9	0.0559006	3
19A	3	0.0186335	3
19B	1	0.00621118	3
20	4	0.0248447	3
21	2	0.0124224	3
22	0	0	3
23	0	0	3
25	1	0.00621118	3
26A	20	0.124224	3
26B	12	0.0745342	3
27	15	0.0931677	3
01	8	0.0490798	4
02A	0	0	4
02B	8	0.0490798	4
03A	13	0.0797546	4
03B	0	0	4
04A	0	0	4
04B	2	0.0122699	4
04C	0	0	4
05	8	0.0490798	4
06A	8	0.0490798	4
06B	12	0.0736196	4
07	5	0.0306748	4
08	7	0.0429448	4
09	15	0.0920245	4
11	4	0.0245399	4
12	0	0	4
13	3	0.0184049	4
14	1	0.00613497	4
15	0	0	4
16A	2	0.0122699	4
16B	4	0.0245399	4
17	0	0	4
18	10	0.0613497	4
19A	6	0.0368098	4
19B	1	0.00613497	4
20	9	0.0552147	4
21	1	0.00613497	4
22	0	0	4
23	0	0	4
25	1	0.00613497	4
26A	11	0.0674847	4
26B	5	0.0306748	4
27	19	0.116564	4
01	8	0.0567376	5
02A	0	0	5
02B	4	0.0283688	5
03A	7	0.0496454	5
03B	2	0.0141844	5
04A	1	0.0070922	5
04B	5	0.035461	5
04C	0	0	5
05	3	0.0212766	5
06A	8	0.0567376	5
06B	2	0.0141844	5
07	3	0.0212766	5
08	11	0.0780142	5
09	11	0.0780142	5
11	0	0	5
12	0	0	5
13	4	0.0283688	5
14	1	0.0070922	5
15	2	0.0141844	5
16A	0	0	5
16B	1	0.0070922	5
17	0	0	5
18	9	0.0638298	5
19A	6	0.0425532	5
19B	0	0	5
20	8	0.0567376	5
21	3	0.0212766	5
22	0	0	5
23	0	0	5
25	2	0.0141844	5
26A	6	0.0425532	5
26B	14	0.0992908	5
27	20	0.141844	5
01	8	0.0479042	6
02A	1	0.00598802	6
02B	10	0.0598802	6
03A	8	0.0479042	6
03B	1	0.00598802	6
04A	4	0.0239521	6
04B	9	0.0538922	6
04C	0	0	6
05	3	0.0179641	6
06A	2	0.011976	6
06B	5	0.0299401	6
07	3	0.0179641	6
08	8	0.0479042	6
09	12	0.0718563	6
11	0	0	6
12	0	0	6
13	2	0.011976	6
14	1	0.00598802	6
15	0	0	6
16A	2	0.011976	6
16B	0	0	6
17	0	0	6
18	14	0.0838323	6
19A	9	0.0538922	6
19B	1	0.00598802	6
20	11	0.0658683	6
21	4	0.0239521	6
22	0	0	6
23	0	0	6
25	0	0	6
26A	16	0.0958084	6
26B	11	0.0658683	6
27	22	0.131737	6
01	9	0.0545455	7
02A	1	0.00606061	7
02B	6	0.0363636	7
03A	8	0.0484848	7
03B	2	0.0121212	7
04A	3	0.0181818	7
04B	5	0.030303	7
04C	0	0	7
05	5	0.030303	7
06A	8	0.0484848	7
06B	3	0.0181818	7
07	6	0.0363636	7
08	13	0.0787879	7
09	11	0.0666667	7
11	0	0	7
12	0	0	7
13	0	0	7
14	1	0.00606061	7
15	0	0	7
16A	3	0.0181818	7
16B	1	0.00606061	7
17	0	0	7
18	13	0.0787879	7
19A	6	0.0363636	7
19B	2	0.0121212	7
20	8	0.0484848	7
21	5	0.030303	7
22	0	0	7
23	0	0	7
25	4	0.0242424	7
26A	14	0.0848485	7
26B	7	0.0424242	7
27	21	0.127273	7
01	7	0.0409357	8
02A	0	0	8
02B	4	0.0233918	8
03A	14	0.0818713	8
03B	3	0.0175439	8
04A	2	0.0116959	8
04B	2	0.0116959	8
04C	0	0	8
05	6	0.0350877	8
06A	9	0.0526316	8
06B	7	0.0409357	8
07	4	0.0233918	8
08	10	0.0584795	8
09	7	0.0409357	8
11	0	0	8
12	0	0	8
13	3	0.0175439	8
14	2	0.0116959	8
15	4	0.0233918	8
16A	0	0	8
16B	1	0.00584795	8
17	0	0	8
18	13	0.0760234	8
19A	4	0.0233918	8
19B	0	0	8
20	9	0.0526316	8
21	5	0.0292398	8
22	0	0	8
23	0	0	8
25	1	0.00584795	8
26A	16	0.0935673	8
26B	11	0.0643275	8
27	27	0.157895	8
01	10	0.0598802	9
02A	0	0	9
02B	4	0.0239521	9
03A	8	0.0479042	9
03B	4	0.0239521	9
04A	3	0.0179641	9
04B	6	0.0359281	9
04C	0	0	9
05	5	0.0299401	9
06A	10	0.0598802	9
06B	6	0.0359281	9
07	1	0.00598802	9
08	11	0.0658683	9
09	13	0.0778443	9
11	0	0	9
12	0	0	9
13	5	0.0299401	9
14	0	0	9
15	0	0	9
16A	3	0.0179641	9
16B	1	0.00598802	9
17	0	0	9
18	9	0.0538922	9
19A	6	0.0359281	9
19B	1	0.00598802	9
20	10	0.0598802	9
21	4	0.0239521	9
22	0	0	9
23	0	0	9
25	2	0.011976	9
26A	14	0.0838323	9
26B	9	0.0538922	9
27	22	0.131737	9
01	13	0.0764706	10
02A	1	0.00588235	10
02B	7	0.0411765	10
03A	11	0.0647059	10
03B	1	0.00588235	10
04A	3	0.0176471	10
04B	6	0.0352941	10
04C	0	0	10
05	5	0.0294118	10
06A	9	0.0529412	10
06B	5	0.0294118	10
07	1	0.00588235	10
08	8	0.0470588	10
09	10	0.0588235	10
11	0	0	10
12	0	0	10
13	6	0.0352941	10
14	2	0.0117647	10
15	1	0.00588235	10
16A	3	0.0176471	10
16B	0	0	10
17	0	0	10
18	14	0.0823529	10
19A	8	0.0470588	10
19B	1	0.00588235	10
20	8	0.0470588	10
21	6	0.0352941	10
22	0	0	10
23	0	0	10
25	2	0.0117647	10
26A	11	0.0647059	10
26B	11	0.0647059	10
27	17	0.1	10
01	10	0.060241	11
02A	0	0	11
02B	7	0.0421687	11
03A	9	0.0542169	11
03B	5	0.0301205	11
04A	1	0.0060241	11
04B	16	0.0963855	11
04C	0	0	11
05	5	0.0301205	11
06A	4	0.0240964	11
06B	4	0.0240964	11
07	2	0.0120482	11
08	7	0.0421687	11
09	13	0.0783133	11
11	1	0.0060241	11
12	0	0	11
13	4	0.0240964	11
14	3	0.0180723	11
15	0	0	11
16A	1	0.0060241	11
16B	4	0.0240964	11
17	0	0	11
18	10	0.060241	11
19A	6	0.0361446	11
19B	2	0.0120482	11
20	10	0.060241	11
21	3	0.0180723	11
22	0	0	11
23	0	0	11
25	3	0.0180723	11
26A	10	0.060241	11
26B	9	0.0542169	11
27	17	0.10241	11
01	9	0.0532544	12
02A	1	0.00591716	12
02B	8	0.0473373	12
03A	5	0.0295858	12
03B	1	0.00591716	12
04A	4	0.0236686	12
04B	6	0.035503	12
04C	0	0	12
05	8	0.0473373	12
06A	9	0.0532544	12
06B	7	0.0414201	12
07	3	0.0177515	12
08	5	0.0295858	12
09	12	0.0710059	12
11	2	0.0118343	12
12	0	0	12
13	3	0.0177515	12
14	0	0	12
15	2	0.0118343	12
16A	5	0.0295858	12
16B	3	0.0177515	12
17	0	0	12
18	7	0.0414201	12
19A	3	0.0177515	12
19B	1	0.00591716	12
20	8	0.0473373	12
21	6	0.035503	12
22	0	0	12
23	0	0	12
25	2	0.0118343	12
26A	12	0.0710059	12
26B	11	0.0650888	12
27	26	0.153846	12
01	9	0.0604027	13
02A	1	0.00671141	13
02B	7	0.0469799	13
03A	6	0.0402685	13
03B	2	0.0134228	13
04A	2	0.0134228	13
04B	5	0.033557	13
04C	0	0	13
05	11	0.0738255	13
06A	7	0.0469799	13
06B	2	0.0134228	13
07	0	0	13
08	11	0.0738255	13
09	15	0.100671	13
11	2	0.0134228	13
12	0	0	13
13	4	0.0268456	13
14	1	0.00671141	13
15	1	0.00671141	13
16A	1	0.00671141	13
16B	2	0.0134228	13
17	0	0	13
18	8	0.0536913	13
19A	4	0.0268456	13
19B	1	0.00671141	13
20	11	0.0738255	13
21	3	0.0201342	13
22	0	0	13
23	0	0	13
25	1	0.00671141	13
26A	7	0.0469799	13
26B	7	0.0469799	13
27	18	0.120805	13
01	15	0.0914634	14
02A	2	0.0121951	14
02B	14	0.0853659	14
03A	11	0.0670732	14
03B	4	0.0243902	14
04A	1	0.00609756	14
04B	10	0.0609756	14
04C	0	0	14
05	8	0.0487805	14
06A	1	0.00609756	14
06B	10	0.0609756	14
07	3	0.0182927	14
08	14	0.0853659	14
09	3	0.0182927	14
11	2	0.0121951	14
12	0	0	14
13	2	0.0121951	14
14	1	0.00609756	14
15	1	0.00609756	14
16A	2	0.0121951	14
16B	1	0.00609756	14
17	0	0	14
18	10	0.0609756	14
19A	5	0.0304878	14
19B	0	0	14
20	7	0.0426829	14
21	3	0.0182927	14
22	0	0	14
23	0	0	14
25	1	0.00609756	14
26A	7	0.0426829	14
26B	9	0.054878	14
27	17	0.103659	14
01	8	0.0496894	15
02A	0	0	15
02B	6	0.0372671	15
03A	6	0.0372671	15
03B	0	0	15
04A	5	0.0310559	15
04B	5	0.0310559	15
04C	0	0	15
05	4	0.0248447	15
06A	9	0.0559006	15
06B	11	0.068323	15
07	2	0.0124224	15
08	11	0.068323	15
09	10	0.0621118	15
11	3	0.0186335	15
12	0	0	15
13	2	0.0124224	15
14	0	0	15
15	1	0.00621118	15
16A	3	0.0186335	15
16B	1	0.00621118	15
17	0	0	15
18	9	0.0559006	15
19A	7	0.0434783	15
19B	1	0.00621118	15
20	10	0.0621118	15
21	1	0.00621118	15
22	0	0	15
23	0	0	15
25	2	0.0124224	15
26A	12	0.0745342	15
26B	12	0.0745342	15
27	20	0.124224	15
01	11	0.0662651	16
02A	1	0.0060241	16
02B	9	0.0542169	16
03A	9	0.0542169	16
03B	5	0.0301205	16
04A	4	0.0240964	16
04B	7	0.0421687	16
04C	0	0	16
05	3	0.0180723	16
06A	7	0.0421687	16
06B	5	0.0301205	16
07	2	0.0120482	16
08	12	0.0722892	16
09	13	0.0783133	16
11	1	0.0060241	16
12	0	0	16
13	4	0.0240964	16
14	2	0.0120482	16
15	0	0	16
16A	3	0.0180723	16
16B	3	0.0180723	16
17	0	0	16
18	11	0.0662651	16
19A	4	0.0240964	16
19B	1	0.0060241	16
20	7	0.0421687	16
21	5	0.0301205	16
22	0	0	16
23	0	0	16
25	1	0.0060241	16
26A	8	0.0481928	16
26B	10	0.060241	16
27	18	0.108434	16
01	10	0.0628931	17
02A	2	0.0125786	17
02B	8	0.0503145	17
03A	4	0.0251572	17
03B	2	0.0125786	17
04A	6	0.0377358	17
04B	6	0.0377358	17
04C	0	0	17
05	7	0.0440252	17
06A	5	0.0314465	17
06B	4	0.0251572	17
07	2	0.0125786	17
08	9	0.0566038	17
09	9	0.0566038	17
11	0	0	17
12	0	0	17
13	0	0	17
14	3	0.0188679	17
15	0	0	17
16A	3	0.0188679	17
16B	1	0.00628931	17
17	0	0	17
18	7	0.0440252	17
19A	6	0.0377358	17
19B	3	0.0188679	17
20	9	0.0566038	17
21	5	0.0314465	17
22	0	0	17
23	0	0	17
25	1	0.00628931	17
26A	16	0.100629	17
26B	14	0.0880503	17
27	17	0.106918	17
01	9	0.0584416	18
02A	1	0.00649351	18
02B	7	0.0454545	18
03A	12	0.0779221	18
03B	2	0.012987	18
04A	2	0.012987	18
04B	5	0.0324675	18
04C	0	0	18
05	5	0.0324675	18
06A	6	0.038961	18
06B	6	0.038961	18
07	3	0.0194805	18
08	12	0.0779221	18
09	10	0.0649351	18
11	1	0.00649351	18
12	0	0	18
13	3	0.0194805	18
14	0	0	18
15	0	0	18
16A	2	0.012987	18
16B	1	0.00649351	18
17	0	0	18
18	8	0.0519481	18
19A	5	0.0324675	18
19B	1	0.00649351	18
20	13	0.0844156	18
21	4	0.025974	18
22	0	0	18
23	0	0	18
25	1	0.00649351	18
26A	7	0.0454545	18
26B	6	0.038961	18
27	22	0.142857	18
01	11	0.0666667	19
02A	2	0.0121212	19
02B	8	0.0484848	19
03A	8	0.0484848	19
03B	0	0	19
04A	0	0	19
04B	6	0.0363636	19
04C	0	0	19
05	7	0.0424242	19
06A	10	0.0606061	19
06B	6	0.0363636	19
07	8	0.0484848	19
08	13	0.0787879	19
09	6	0.0363636	19
11	1	0.00606061	19
12	0	0	19
13	4	0.0242424	19
14	1	0.00606061	19
15	0	0	19
16A	4	0.0242424	19
16B	1	0.00606061	19
17	0	0	19
18	5	0.030303	19
19A	7	0.0424242	19
19B	2	0.0121212	19
20	13	0.0787879	19
21	3	0.0181818	19
22	0	0	19
23	0	0	19
25	2	0.0121212	19
26A	12	0.0727273	19
26B	9	0.0545455	19
27	16	0.0969697	19
01	8	0.0529801	20
02A	0	0	20
02B	7	0.0463576	20
03A	13	0.0860927	20
03B	2	0.013245	20
04A	3	0.0198675	20
04B	6	0.0397351	20
04C	0	0	20
05	6	0.0397351	20
06A	8	0.0529801	20
06B	4	0.0264901	20
07	3	0.0198675	20
08	13	0.0860927	20
09	5	0.0331126	20
11	1	0.00662252	20
12	0	0	20
13	4	0.0264901	20
14	2	0.013245	20
15	1	0.00662252	20
16A	2	0.013245	20
16B	1	0.00662252	20
17	0	0	20
18	7	0.0463576	20
19A	4	0.0264901	20
19B	0	0	20
20	7	0.0463576	20
21	3	0.0198675	20
22	0	0	20
23	0	0	20
25	0	0	20
26A	13	0.0860927	20
26B	6	0.0397351	20
27	22	0.145695	20
01	6	0.0408163	21
02A	0	0	21
02B	7	0.047619	21
03A	10	0.0680272	21
03B	0	0	21
04A	1	0.00680272	21
04B	9	0.0612245	21
04C	0	0	21
05	8	0.0544218	21
06A	4	0.0272109	21
06B	5	0.0340136	21
07	2	0.0136054	21
08	12	0.0816327	21
09	9	0.0612245	21
11	2	0.0136054	21
12	0	0	21
13	4	0.0272109	21
14	3	0.0204082	21
15	2	0.0136054	21
16A	4	0.0272109	21
16B	1	0.00680272	21
17	0	0	21
18	9	0.0612245	21
19A	2	0.0136054	21
19B	0	0	21
20	6	0.0408163	21
21	4	0.0272109	21
22	0	0	21
23	0	0	21
25	0	0	21
26A	13	0.0884354	21
26B	7	0.047619	21
27	17	0.115646	21
01	7	0.0419162	22
02A	3	0.0179641	22
02B	4	0.0239521	22
03A	8	0.0479042	22
03B	0	0	22
04A	1	0.00598802	22
04B	5	0.0299401	22
04C	0	0	22
05	8	0.0479042	22
06A	6	0.0359281	22
06B	10	0.0598802	22
07	4	0.0239521	22
08	9	0.0538922	22
09	13	0.0778443	22
11	1	0.00598802	22
12	0	0	22
13	3	0.0179641	22
14	3	0.0179641	22
15	1	0.00598802	22
16A	4	0.0239521	22
16B	2	0.011976	22
17	0	0	22
18	11	0.0658683	22
19A	6	0.0359281	22
19B	1	0.00598802	22
20	6	0.0359281	22
21	9	0.0538922	22
22	0	0	22
23	0	0	22
25	1	0.00598802	22
26A	12	0.0718563	22
26B	6	0.0359281	22
27	23	0.137725	22
01	10	0.0595238	23
02A	0	0	23
02B	3	0.0178571	23
03A	15	0.0892857	23
03B	1	0.00595238	23
04A	0	0	23
04B	3	0.0178571	23
04C	0	0	23
05	7	0.0416667	23
06A	6	0.0357143	23
06B	7	0.0416667	23
07	3	0.0178571	23
08	9	0.0535714	23
09	10	0.0595238	23
11	1	0.00595238	23
12	0	0	23
13	1	0.00595238	23
14	2	0.0119048	23
15	0	0	23
16A	1	0.00595238	23
16B	7	0.0416667	23
17	0	0	23
18	11	0.0654762	23
19A	12	0.0714286	23
19B	1	0.00595238	23
20	12	0.0714286	23
21	7	0.0416667	23
22	0	0	23
23	0	0	23
25	5	0.0297619	23
26A	6	0.0357143	23
26B	11	0.0654762	23
27	17	0.10119	23
01	5	0.030303	24
02A	1	0.00606061	24
02B	4	0.0242424	24
03A	6	0.0363636	24
03B	1	0.00606061	24
04A	2	0.0121212	24
04B	11	0.0666667	24
04C	0	0	24
05	3	0.0181818	24
06A	6	0.0363636	24
06B	5	0.030303	24
07	6	0.0363636	24
08	5	0.030303	24
09	13	0.0787879	24
11	1	0.00606061	24
12	0	0	24
13	1	0.00606061	24
14	0	0	24
15	2	0.0121212	24
16A	3	0.0181818	24
16B	3	0.0181818	24
17	0	0	24
18	13	0.0787879	24
19A	4	0.0242424	24
19B	1	0.00606061	24
20	9	0.0545455	24
21	3	0.0181818	24
22	0	0	24
23	0	0	24
25	1	0.00606061	24
26A	18	0.109091	24
26B	17	0.10303	24
27	21	0.127273	24
01	14	0.0869565	25
02A	5	0.0310559	25
02B	9	0.0559006	25
03A	6	0.0372671	25
03B	2	0.0124224	25
04A	1	0.00621118	25
04B	6	0.0372671	25
04C	0	0	25
05	3	0.0186335	25
06A	7	0.0434783	25
06B	12	0.0745342	25
07	1	0.00621118	25
08	10	0.0621118	25
09	6	0.0372671	25
11	1	0.00621118	25
12	0	0	25
13	4	0.0248447	25
14	4	0.0248447	25
15	0	0	25
16A	1	0.00621118	25
16B	1	0.00621118	25
17	0	0	25
18	9	0.0559006	25
19A	3	0.0186335	25
19B	0	0	25
20	14	0.0869565	25
21	1	0.00621118	25
22	0	0	25
23	0	0	25
25	2	0.0124224	25
26A	13	0.0807453	25
26B	8	0.0496894	25
27	18	0.111801	25
01	10	0.0581395	26
02A	1	0.00581395	26
02B	11	0.0639535	26
03A	12	0.0697674	26
03B	4	0.0232558	26
04A	0	0	26
04B	7	0.0406977	26
04C	0	0	26
05	8	0.0465116	26
06A	9	0.0523256	26
06B	7	0.0406977	26
07	2	0.0116279	26
08	11	0.0639535	26
09	5	0.0290698	26
11	2	0.0116279	26
12	0	0	26
13	0	0	26
14	0	0	26
15	1	0.00581395	26
16A	1	0.00581395	26
16B	5	0.0290698	26
17	0	0	26
18	6	0.0348837	26
19A	3	0.0174419	26
19B	1	0.00581395	26
20	11	0.0639535	26
21	6	0.0348837	26
22	0	0	26
23	0	0	26
25	1	0.00581395	26
26A	13	0.0755814	26
26B	12	0.0697674	26
27	23	0.133721	26
01	8	0.0536913	27
02A	0	0	27
02B	7	0.0469799	27
03A	18	0.120805	27
03B	1	0.00671141	27
04A	0	0	27
04B	2	0.0134228	27
04C	0	0	27
05	8	0.0536913	27
06A	3	0.0201342	27
06B	5	0.033557	27
07	7	0.0469799	27
08	3	0.0201342	27
09	8	0.0536913	27
11	0	0	27
12	0	0	27
13	2	0.0134228	27
14	1	0.00671141	27
15	0	0	27
16A	1	0.00671141	27
16B	3	0.0201342	27
17	0	0	27
18	11	0.0738255	27
19A	8	0.0536913	27
19B	1	0.00671141	27
20	6	0.0402685	27
21	5	0.033557	27
22	0	0	27
23	0	0	27
25	1	0.00671141	27
26A	11	0.0738255	27
26B	5	0.033557	27
27	24	0.161074	27
01	12	0.0722892	28
02A	1	0.0060241	28
02B	2	0.0120482	28
03A	17	0.10241	28
03B	2	0.0120482	28
04A	1	0.0060241	28
04B	5	0.0301205	28
04C	0	0	28
05	4	0.0240964	28
06A	5	0.0301205	28
06B	5	0.0301205	28
07	1	0.0060241	28
08	14	0.0843373	28
09	12	0.0722892	28
11	1	0.0060241	28
12	0	0	28
13	1	0.0060241	28
14	3	0.0180723	28
15	2	0.0120482	28
16A	3	0.0180723	28
16B	5	0.0301205	28
17	0	0	28
18	8	0.0481928	28
19A	3	0.0180723	28
19B	0	0	28
20	9	0.0542169	28
21	5	0.0301205	28
22	0	0	28
23	0	0	28
25	4	0.0240964	28
26A	10	0.060241	28
26B	12	0.0722892	28
27	19	0.114458	28
01	8	0.0512821	29
02A	1	0.00641026	29
02B	6	0.0384615	29
03A	13	0.0833333	29
03B	0	0	29
04A	2	0.0128205	29
04B	5	0.0320513	29
04C	0	0	29
05	6	0.0384615	29
06A	7	0.0448718	29
06B	11	0.0705128	29
07	3	0.0192308	29
08	10	0.0641026	29
09	7	0.0448718	29
11	1	0.00641026	29
12	0	0	29
13	3	0.0192308	29
14	1	0.00641026	29
15	0	0	29
16A	2	0.0128205	29
16B	0	0	29
17	0	0	29
18	9	0.0576923	29
19A	9	0.0576923	29
19B	2	0.0128205	29
20	7	0.0448718	29
21	4	0.025641	29
22	0	0	29
23	0	0	29
25	3	0.0192308	29
26A	12	0.0769231	29
26B	8	0.0512821	29
27	16	0.102564	29
01	7	0.0432099	30
02A	2	0.0123457	30
02B	7	0.0432099	30
03A	12	0.0740741	30
03B	3	0.0185185	30
04A	2	0.0123457	30
04B	5	0.0308642	30
04C	0	0	30
05	4	0.0246914	30
06A	10	0.0617284	30
06B	5	0.0308642	30
07	5	0.0308642	30
08	10	0.0617284	30
09	10	0.0617284	30
11	2	0.0123457	30
12	0	0	30
13	2	0.0123457	30
14	2	0.0123457	30
15	1	0.00617284	30
16A	1	0.00617284	30
16B	1	0.00617284	30
17	0	0	30
18	10	0.0617284	30
19A	6	0.037037	30
19B	0	0	30
20	18	0.111111	30
21	5	0.0308642	30
22	0	0	30
23	0	0	30
25	2	0.0123457	30
26A	13	0.0802469	30
26B	10	0.0617284	30
27	7	0.0432099	30
01	7	0.0429448	31
02A	2	0.0122699	31
02B	8	0.0490798	31
03A	12	0.0736196	31
03B	2	0.0122699	31
04A	3	0.0184049	31
04B	5	0.0306748	31
04C	0	0	31
05	5	0.0306748	31
06A	8	0.0490798	31
06B	10	0.0613497	31
07	3	0.0184049	31
08	7	0.0429448	31
09	9	0.0552147	31
11	2	0.0122699	31
12	0	0	31
13	3	0.0184049	31
14	1	0.00613497	31
15	2	0.0122699	31
16A	0	0	31
16B	2	0.0122699	31
17	0	0	31
18	8	0.0490798	31
19A	7	0.0429448	31
19B	1	0.00613497	31
20	10	0.0613497	31
21	2	0.0122699	31
22	0	0	31
23	0	0	31
25	2	0.0122699	31
26A	16	0.0981595	31
26B	5	0.0306748	31
27	21	0.128834	31
01	8	0.0487805	32
02A	1	0.00609756	32
02B	6	0.0365854	32
03A	11	0.0670732	32
03B	5	0.0304878	32
04A	1	0.00609756	32
04B	4	0.0243902	32
04C	0	0	32
05	5	0.0304878	32
06A	6	0.0365854	32
06B	8	0.0487805	32
07	2	0.0121951	32
08	6	0.0365854	32
09	12	0.0731707	32
11	1	0.00609756	32
12	0	0	32
13	5	0.0304878	32
14	1	0.00609756	32
15	2	0.0121951	32
16A	3	0.0182927	32
16B	1	0.00609756	32
17	0	0	32
18	9	0.054878	32
19A	6	0.0365854	32
19B	0	0	32
20	10	0.0609756	32
21	2	0.0121951	32
22	0	0	32
23	0	0	32
25	4	0.0243902	32
26A	10	0.0609756	32
26B	10	0.0609756	32
27	25	0.152439	32
01	8	0.0496894	33
02A	2	0.0124224	33
02B	7	0.0434783	33
03A	7	0.0434783	33
03B	3	0.0186335	33
04A	1	0.00621118	33
04B	9	0.0559006	33
04C	0	0	33
05	6	0.0372671	33
06A	3	0.0186335	33
06B	4	0.0248447	33
07	1	0.00621118	33
08	9	0.0559006	33
09	9	0.0559006	33
11	0	0	33
12	0	0	33
13	1	0.00621118	33
14	1	0.00621118	33
15	1	0.00621118	33
16A	1	0.00621118	33
16B	2	0.0124224	33
17	0	0	33
18	10	0.0621118	33
19A	6	0.0372671	33
19B	1	0.00621118	33
20	11	0.068323	33
21	4	0.0248447	33
22	0	0	33
23	0	0	33
25	2	0.0124224	33
26A	20	0.124224	33
26B	13	0.0807453	33
27	19	0.118012	33
01	12	0.0754717	34
02A	1	0.00628931	34
02B	5	0.0314465	34
03A	9	0.0566038	34
03B	2	0.0125786	34
04A	1	0.00628931	34
04B	7	0.0440252	34
04C	0	0	34
05	7	0.0440252	34
06A	5	0.0314465	34
06B	6	0.0377358	34
07	3	0.0188679	34
08	8	0.0503145	34
09	10	0.0628931	34
11	1	0.00628931	34
12	0	0	34
13	3	0.0188679	34
14	1	0.00628931	34
15	0	0	34
16A	1	0.00628931	34
16B	3	0.0188679	34
17	0	0	34
18	12	0.0754717	34
19A	6	0.0377358	34
19B	0	0	34
20	14	0.0880503	34
21	5	0.0314465	34
22	0	0	34
23	0	0	34
25	2	0.0125786	34
26A	15	0.0943396	34
26B	4	0.0251572	34
27	16	0.100629	34
01	10	0.0636943	35
02A	0	0	35
02B	11	0.0700637	35
03A	9	0.0573248	35
03B	5	0.0318471	35
04A	2	0.0127389	35
04B	8	0.0509554	35
04C	0	0	35
05	3	0.0191083	35
06A	7	0.044586	35
06B	12	0.0764331	35
07	2	0.0127389	35
08	4	0.0254777	35
09	9	0.0573248	35
11	1	0.00636943	35
12	0	0	35
13	3	0.0191083	35
14	1	0.00636943	35
15	1	0.00636943	35
16A	1	0.00636943	35
16B	2	0.0127389	35
17	0	0	35
18	11	0.0700637	35
19A	4	0.0254777	35
19B	0	0	35
20	9	0.0573248	35
21	6	0.0382166	35
22	0	0	35
23	0	0	35
25	1	0.00636943	35
26A	10	0.0636943	35
26B	6	0.0382166	35
27	19	0.121019	35
01	13	0.0807453	36
02A	1	0.00621118	36
02B	2	0.0124224	36
03A	15	0.0931677	36
03B	1	0.00621118	36
04A	2	0.0124224	36
04B	7	0.0434783	36
04C	0	0	36
05	5	0.0310559	36
06A	4	0.0248447	36
06B	9	0.0559006	36
07	2	0.0124224	36
08	7	0.0434783	36
09	9	0.0559006	36
11	2	0.0124224	36
12	0	0	36
13	2	0.0124224	36
14	2	0.0124224	36
15	2	0.0124224	36
16A	2	0.0124224	36
16B	3	0.0186335	36
17	0	0	36
18	8	0.0496894	36
19A	1	0.00621118	36
19B	3	0.0186335	36
20	6	0.0372671	36
21	7	0.0434783	36
22	0	0	36
23	0	0	36
25	4	0.0248447	36
26A	17	0.10559	36
26B	10	0.0621118	36
27	15	0.0931677	36
01	6	0.0394737	37
02A	0	0	37
02B	6	0.0394737	37
03A	14	0.0921053	37
03B	5	0.0328947	37
04A	1	0.00657895	37
04B	7	0.0460526	37
04C	0	0	37
05	2	0.0131579	37
06A	4	0.0263158	37
06B	2	0.0131579	37
07	7	0.0460526	37
08	14	0.0921053	37
09	6	0.0394737	37
11	0	0	37
12	0	0	37
13	4	0.0263158	37
14	0	0	37
15	1	0.00657895	37
16A	1	0.00657895	37
16B	4	0.0263158	37
17	0	0	37
18	8	0.0526316	37
19A	7	0.0460526	37
19B	1	0.00657895	37
20	10	0.0657895	37
21	6	0.0394737	37
22	0	0	37
23	0	0	37
25	0	0	37
26A	13	0.0855263	37
26B	6	0.0394737	37
27	17	0.111842	37
01	7	0.0432099	38
02A	1	0.00617284	38
02B	6	0.037037	38
03A	9	0.0555556	38
03B	0	0	38
04A	1	0.00617284	38
04B	5	0.0308642	38
04C	0	0	38
05	6	0.037037	38
06A	6	0.037037	38
06B	7	0.0432099	38
07	3	0.0185185	38
08	9	0.0555556	38
09	11	0.0679012	38
11	0	0	38
12	0	0	38
13	4	0.0246914	38
14	0	0	38
15	1	0.00617284	38
16A	1	0.00617284	38
16B	2	0.0123457	38
17	0	0	38
18	7	0.0432099	38
19A	5	0.0308642	38
19B	1	0.00617284	38
20	11	0.0679012	38
21	1	0.00617284	38
22	0	0	38
23	0	0	38
25	3	0.0185185	38
26A	21	0.12963	38
26B	10	0.0617284	38
27	24	0.148148	38
01	14	0.0818713	39
02A	0	0	39
02B	5	0.0292398	39
03A	7	0.0409357	39
03B	2	0.0116959	39
04A	3	0.0175439	39
04B	10	0.0584795	39
04C	0	0	39
05	7	0.0409357	39
06A	7	0.0409357	39
06B	5	0.0292398	39
07	1	0.00584795	39
08	12	0.0701754	39
09	10	0.0584795	39
11	1	0.00584795	39
12	0	0	39
13	4	0.0233918	39
14	1	0.00584795	39
15	0	0	39
16A	2	0.0116959	39
16B	3	0.0175439	39
17	0	0	39
18	6	0.0350877	39
19A	5	0.0292398	39
19B	0	0	39
20	15	0.0877193	39
21	4	0.0233918	39
22	0	0	39
23	0	0	39
25	4	0.0233918	39
26A	14	0.0818713	39
26B	8	0.0467836	39
27	21	0.122807	39
01	10	0.0595238	40
02A	2	0.0119048	40
02B	8	0.047619	40
03A	12	0.0714286	40
03B	4	0.0238095	40
04A	2	0.0119048	40
04B	8	0.047619	40
04C	0	0	40
05	8	0.047619	40
06A	7	0.0416667	40
06B	5	0.0297619	40
07	5	0.0297619	40
08	10	0.0595238	40
09	12	0.0714286	40
11	1	0.00595238	40
12	0	0	40
13	4	0.0238095	40
14	1	0.00595238	40
15	1	0.00595238	40
16A	2	0.0119048	40
16B	1	0.00595238	40
17	0	0	40
18	9	0.0535714	40
19A	3	0.0178571	40
19B	0	0	40
20	13	0.077381	40
21	3	0.0178571	40
22	0	0	40
23	0	0	40
25	2	0.0119048	40
26A	10	0.0595238	40
26B	9	0.0535714	40
27	16	0.0952381	40
01	9	0.0555556	41
02A	0	0	41
02B	6	0.037037	41
03A	11	0.0679012	41
03B	0	0	41
04A	2	0.0123457	41
04B	3	0.0185185	41
04C	0	0	41
05	7	0.0432099	41
06A	5	0.0308642	41
06B	1	0.00617284	41
07	1	0.00617284	41
08	5	0.0308642	41
09	2	0.0123457	41
11	2	0.0123457	41
12	0	0	41
13	4	0.0246914	41
14	2	0.0123457	41
15	0	0	41
16A	7	0.0432099	41
16B	3	0.0185185	41
17	0	0	41
18	13	0.0802469	41
19A	2	0.0123457	41
19B	4	0.0246914	41
20	16	0.0987654	41
21	3	0.0185185	41
22	0	0	41
23	0	0	41
25	2	0.0123457	41
26A	23	0.141975	41
26B	8	0.0493827	41
27	21	0.12963	41
01	9	0.0608108	42
02A	3	0.0202703	42
02B	7	0.0472973	42
03A	11	0.0743243	42
03B	2	0.0135135	42
04A	3	0.0202703	42
04B	4	0.027027	42
04C	0	0	42
05	7	0.0472973	42
06A	7	0.0472973	42
06B	4	0.027027	42
07	5	0.0337838	42
08	8	0.0540541	42
09	8	0.0540541	42
11	1	0.00675676	42
12	0	0	42
13	0	0	42
14	2	0.0135135	42
15	0	0	42
16A	2	0.0135135	42
16B	1	0.00675676	42
17	0	0	42
18	7	0.0472973	42
19A	4	0.027027	42
19B	0	0	42
20	8	0.0540541	42
21	6	0.0405405	42
22	0	0	42
23	0	0	42
25	0	0	42
26A	8	0.0540541	42
26B	12	0.0810811	42
27	19	0.128378	42
01	9	0.0555556	43
02A	1	0.00617284	43
02B	7	0.0432099	43
03A	9	0.0555556	43
03B	2	0.0123457	43
04A	0	0	43
04B	14	0.0864198	43
04C	0	0	43
05	3	0.0185185	43
06A	7	0.0432099	43
06B	10	0.0617284	43
07	5	0.0308642	43
08	10	0.0617284	43
09	11	0.0679012	43
11	1	0.00617284	43
12	0	0	43
13	2	0.0123457	43
14	1	0.00617284	43
15	0	0	43
16A	2	0.0123457	43
16B	1	0.00617284	43
17	0	0	43
18	8	0.0493827	43
19A	3	0.0185185	43
19B	2	0.0123457	43
20	10	0.0617284	43
21	1	0.00617284	43
22	0	0	43
23	0	0	43
25	2	0.0123457	43
26A	14	0.0864198	43
26B	11	0.0679012	43
27	16	0.0987654	43
01	11	0.0723684	44
02A	0	0	44
02B	8	0.0526316	44
03A	5	0.0328947	44
03B	2	0.0131579	44
04A	6	0.0394737	44
04B	6	0.0394737	44
04C	0	0	44
05	1	0.00657895	44
06A	8	0.0526316	44
06B	12	0.0789474	44
07	2	0.0131579	44
08	13	0.0855263	44
09	7	0.0460526	44
11	0	0	44
12	0	0	44
13	4	0.0263158	44
14	5	0.0328947	44
15	0	0	44
16A	1	0.00657895	44
16B	3	0.0197368	44
17	0	0	44
18	8	0.0526316	44
19A	6	0.0394737	44
19B	0	0	44
20	8	0.0526316	44
21	6	0.0394737	44
22	0	0	44
23	0	0	44
25	1	0.00657895	44
26A	12	0.0789474	44
26B	6	0.0394737	44
27	11	0.0723684	44
01	8	0.0512821	45
02A	0	0	45
02B	6	0.0384615	45
03A	14	0.0897436	45
03B	8	0.0512821	45
04A	3	0.0192308	45
04B	4	0.025641	45
04C	0	0	45
05	4	0.025641	45
06A	7	0.0448718	45
06B	3	0.0192308	45
07	4	0.025641	45
08	10	0.0641026	45
09	6	0.0384615	45
11	2	0.0128205	45
12	0	0	45
13	4	0.025641	45
14	0	0	45
15	2	0.0128205	45
16A	3	0.0192308	45
16B	2	0.0128205	45
17	0	0	45
18	4	0.025641	45
19A	6	0.0384615	45
19B	1	0.00641026	45
20	9	0.0576923	45
21	3	0.0192308	45
22	0	0	45
23	0	0	45
25	3	0.0192308	45
26A	14	0.0897436	45
26B	6	0.0384615	45
27	20	0.128205	45
01	9	0.05625	46
02A	0	0	46
02B	3	0.01875	46
03A	12	0.075	46
03B	5	0.03125	46
04A	2	0.0125	46
04B	5	0.03125	46
04C	0	0	46
05	7	0.04375	46
06A	7	0.04375	46
06B	3	0.01875	46
07	4	0.025	46
08	8	0.05	46
09	9	0.05625	46
11	0	0	46
12	0	0	46
13	1	0.00625	46
14	1	0.00625	46
15	2	0.0125	46
16A	5	0.03125	46
16B	1	0.00625	46
17	0	0	46
18	3	0.01875	46
19A	12	0.075	46
19B	1	0.00625	46
20	5	0.03125	46
21	5	0.03125	46
22	0	0	46
23	0	0	46
25	0	0	46
26A	22	0.1375	46
26B	10	0.0625	46
27	18	0.1125	46
01	11	0.0650888	47
02A	2	0.0118343	47
02B	11	0.0650888	47
03A	10	0.0591716	47
03B	1	0.00591716	47
04A	2	0.0118343	47
04B	3	0.0177515	47
04C	0	0	47
05	7	0.0414201	47
06A	9	0.0532544	47
06B	8	0.0473373	47
07	3	0.0177515	47
08	8	0.0473373	47
09	9	0.0532544	47
11	1	0.00591716	47
12	0	0	47
13	3	0.0177515	47
14	1	0.00591716	47
15	4	0.0236686	47
16A	3	0.0177515	47
16B	3	0.0177515	47
17	0	0	47
18	8	0.0473373	47
19A	5	0.0295858	47
19B	0	0	47
20	11	0.0650888	47
21	3	0.0177515	47
22	0	0	47
23	0	0	47
25	3	0.0177515	47
26A	12	0.0710059	47
26B	6	0.035503	47
27	22	0.130178	47
01	8	0.0454545	48
02A	0	0	48
02B	8	0.0454545	48
03A	13	0.0738636	48
03B	5	0.0284091	48
04A	1	0.00568182	48
04B	9	0.0511364	48
04C	0	0	48
05	7	0.0397727	48
06A	2	0.0113636	48
06B	9	0.0511364	48
07	3	0.0170455	48
08	9	0.0511364	48
09	8	0.0454545	48
11	2	0.0113636	48
12	0	0	48
13	2	0.0113636	48
14	4	0.0227273	48
15	2	0.0113636	48
16A	4	0.0227273	48
16B	2	0.0113636	48
17	0	0	48
18	9	0.0511364	48
19A	5	0.0284091	48
19B	1	0.00568182	48
20	15	0.0852273	48
21	1	0.00568182	48
22	0	0	48
23	0	0	48
25	5	0.0284091	48
26A	11	0.0625	48
26B	9	0.0511364	48
27	22	0.125	48
01	9	0.0580645	49
02A	2	0.0129032	49
02B	4	0.0258065	49
03A	6	0.0387097	49
03B	3	0.0193548	49
04A	0	0	49
04B	6	0.0387097	49
04C	0	0	49
05	3	0.0193548	49
06A	5	0.0322581	49
06B	5	0.0322581	49
07	1	0.00645161	49
08	17	0.109677	49
09	6	0.0387097	49
11	0	0	49
12	0	0	49
13	4	0.0258065	49
14	5	0.0322581	49
15	1	0.00645161	49
16A	2	0.0129032	49
16B	3	0.0193548	49
17	0	0	49
18	12	0.0774194	49
19A	11	0.0709677	49
19B	2	0.0129032	49
20	4	0.0258065	49
21	5	0.0322581	49
22	0	0	49
23	0	0	49
25	1	0.00645161	49
26A	8	0.0516129	49
26B	8	0.0516129	49
27	22	0.141935	49
01	6	0.035503	50
02A	2	0.0118343	50
02B	6	0.035503	50
03A	15	0.0887574	50
03B	3	0.0177515	50
04A	2	0.0118343	50
04B	9	0.0532544	50
04C	0	0	50
05	6	0.035503	50
06A	4	0.0236686	50
06B	3	0.0177515	50
07	2	0.0118343	50
08	12	0.0710059	50
09	10	0.0591716	50
11	2	0.0118343	50
12	0	0	50
13	4	0.0236686	50
14	0	0	50
15	0	0	50
16A	3	0.0177515	50
16B	2	0.0118343	50
17	0	0	50
18	6	0.035503	50
19A	5	0.0295858	50
19B	2	0.0118343	50
20	9	0.0532544	50
21	5	0.0295858	50
22	0	0	50
23	0	0	50
25	3	0.0177515	50
26A	13	0.0769231	50
26B	12	0.0710059	50
27	23	0.136095	50
01	10	0.0645161	51
02A	0	0	51
02B	5	0.0322581	51
03A	10	0.0645161	51
03B	0	0	51
04A	2	0.0129032	51
04B	9	0.0580645	51
04C	0	0	51
05	7	0.0451613	51
06A	5	0.0322581	51
06B	10	0.0645161	51
07	1	0.00645161	51
08	9	0.0580645	51
09	11	0.0709677	51
11	0	0	51
12	0	0	51
13	3	0.0193548	51
14	1	0.00645161	51
15	2	0.0129032	51
16A	2	0.0129032	51
16B	3	0.0193548	51
17	0	0	51
18	9	0.0580645	51
19A	8	0.0516129	51
19B	0	0	51
20	12	0.0774194	51
21	5	0.0322581	51
22	0	0	51
23	0	0	51
25	0	0	51
26A	15	0.0967742	51
26B	8	0.0516129	51
27	8	0.0516129	51
01	8	0.0470588	52
02A	1	0.00588235	52
02B	6	0.0352941	52
03A	8	0.0470588	52
03B	1	0.00588235	52
04A	2	0.0117647	52
04B	4	0.0235294	52
04C	0	0	52
05	3	0.0176471	52
06A	4	0.0235294	52
06B	5	0.0294118	52
07	3	0.0176471	52
08	9	0.0529412	52
09	13	0.0764706	52
11	2	0.0117647	52
12	0	0	52
13	4	0.0235294	52
14	1	0.00588235	52
15	2	0.0117647	52
16A	1	0.00588235	52
16B	1	0.00588235	52
17	0	0	52
18	12	0.0705882	52
19A	2	0.0117647	52
19B	1	0.00588235	52
20	9	0.0529412	52
21	6	0.0352941	52
22	0	0	52
23	0	0	52
25	3	0.0176471	52
26A	16	0.0941176	52
26B	15	0.0882353	52
27	28	0.164706	52
01	9	0.0555556	53
02A	1	0.00617284	53
02B	13	0.0802469	53
03A	14	0.0864198	53
03B	1	0.00617284	53
04A	3	0.0185185	53
04B	6	0.037037	53
04C	0	0	53
05	8	0.0493827	53
06A	4	0.0246914	53
06B	3	0.0185185	53
07	4	0.0246914	53
08	8	0.0493827	53
09	10	0.0617284	53
11	1	0.00617284	53
12	0	0	53
13	3	0.0185185	53
14	2	0.0123457	53
15	1	0.00617284	53
16A	0	0	53
16B	2	0.0123457	53
17	0	0	53
18	4	0.0246914	53
19A	8	0.0493827	53
19B	0	0	53
20	13	0.0802469	53
21	6	0.037037	53
22	0	0	53
23	0	0	53
25	0	0	53
26A	13	0.0802469	53
26B	6	0.037037	53
27	19	0.117284	53
01	3	0.0177515	54
02A	3	0.0177515	54
02B	5	0.0295858	54
03A	15	0.0887574	54
03B	2	0.0118343	54
04A	3	0.0177515	54
04B	11	0.0650888	54
04C	0	0	54
05	8	0.0473373	54
06A	7	0.0414201	54
06B	4	0.0236686	54
07	1	0.00591716	54
08	11	0.0650888	54
09	9	0.0532544	54
11	0	0	54
12	0	0	54
13	5	0.0295858	54
14	5	0.0295858	54
15	1	0.00591716	54
16A	1	0.00591716	54
16B	4	0.0236686	54
17	0	0	54
18	8	0.0473373	54
19A	6	0.035503	54
19B	0	0	54
20	11	0.0650888	54
21	6	0.035503	54
22	0	0	54
23	0	0	54
25	4	0.0236686	54
26A	10	0.0591716	54
26B	10	0.0591716	54
27	16	0.0946746	54
01	10	0.0574713	55
02A	2	0.0114943	55
02B	8	0.045977	55
03A	12	0.0689655	55
03B	1	0.00574713	55
04A	5	0.0287356	55
04B	3	0.0172414	55
04C	0	0	55
05	5	0.0287356	55
06A	10	0.0574713	55
06B	4	0.0229885	55
07	8	0.045977	55
08	12	0.0689655	55
09	17	0.0977011	55
11	1	0.00574713	55
12	0	0	55
13	3	0.0172414	55
14	2	0.0114943	55
15	1	0.00574713	55
16A	5	0.0287356	55
16B	1	0.00574713	55
17	0	0	55
18	11	0.0632184	55
19A	5	0.0287356	55
19B	0	0	55
20	8	0.045977	55
21	5	0.0287356	55
22	0	0	55
23	0	0	55
25	0	0	55
26A	11	0.0632184	55
26B	10	0.0574713	55
27	14	0.0804598	55
01	9	0.0596026	56
02A	2	0.013245	56
02B	6	0.0397351	56
03A	11	0.0728477	56
03B	2	0.013245	56
04A	1	0.00662252	56
04B	4	0.0264901	56
04C	0	0	56
05	7	0.0463576	56
06A	5	0.0331126	56
06B	4	0.0264901	56
07	3	0.0198675	56
08	5	0.0331126	56
09	10	0.0662252	56
11	0	0	56
12	0	0	56
13	1	0.00662252	56
14	2	0.013245	56
15	0	0	56
16A	4	0.0264901	56
16B	2	0.013245	56
17	0	0	56
18	3	0.0198675	56
19A	4	0.0264901	56
19B	0	0	56
20	18	0.119205	56
21	0	0	56
22	0	0	56
23	0	0	56
25	1	0.00662252	56
26A	13	0.0860927	56
26B	8	0.0529801	56
27	26	0.172185	56
01	6	0.0379747	57
02A	0	0	57
02B	8	0.0506329	57
03A	5	0.0316456	57
03B	2	0.0126582	57
04A	1	0.00632911	57
04B	7	0.0443038	57
04C	0	0	57
05	7	0.0443038	57
06A	7	0.0443038	57
06B	5	0.0316456	57
07	4	0.0253165	57
08	16	0.101266	57
09	7	0.0443038	57
11	0	0	57
12	0	0	57
13	2	0.0126582	57
14	1	0.00632911	57
15	3	0.0189873	57
16A	4	0.0253165	57
16B	1	0.00632911	57
17	0	0	57
18	8	0.0506329	57
19A	6	0.0379747	57
19B	1	0.00632911	57
20	6	0.0379747	57
21	3	0.0189873	57
22	0	0	57
23	0	0	57
25	3	0.0189873	57
26A	11	0.0696203	57
26B	12	0.0759494	57
27	22	0.139241	57
01	9	0.06	58
02A	1	0.00666667	58
02B	3	0.02	58
03A	14	0.0933333	58
03B	1	0.00666667	58
04A	1	0.00666667	58
04B	7	0.0466667	58
04C	0	0	58
05	4	0.0266667	58
06A	8	0.0533333	58
06B	4	0.0266667	58
07	3	0.02	58
08	8	0.0533333	58
09	10	0.0666667	58
11	1	0.00666667	58
12	0	0	58
13	3	0.02	58
14	5	0.0333333	58
15	0	0	58
16A	2	0.0133333	58
16B	0	0	58
17	0	0	58
18	8	0.0533333	58
19A	9	0.06	58
19B	0	0	58
20	8	0.0533333	58
21	5	0.0333333	58
22	0	0	58
23	0	0	58
25	0	0	58
26A	10	0.0666667	58
26B	6	0.04	58
27	20	0.133333	58
01	6	0.038961	59
02A	0	0	59
02B	3	0.0194805	59
03A	8	0.0519481	59
03B	0	0	59
04A	0	0	59
04B	8	0.0519481	59
04C	0	0	59
05	6	0.038961	59
06A	4	0.025974	59
06B	7	0.0454545	59
07	5	0.0324675	59
08	11	0.0714286	59
09	12	0.0779221	59
11	2	0.012987	59
12	0	0	59
13	3	0.0194805	59
14	1	0.00649351	59
15	0	0	59
16A	4	0.025974	59
16B	2	0.012987	59
17	0	0	59
18	7	0.0454545	59
19A	6	0.038961	59
19B	4	0.025974	59
20	8	0.0519481	59
21	5	0.0324675	59
22	0	0	59
23	0	0	59
25	0	0	59
26A	20	0.12987	59
26B	9	0.0584416	59
27	13	0.0844156	59
01	6	0.0384615	60
02A	0	0	60
02B	5	0.0320513	60
03A	10	0.0641026	60
03B	1	0.00641026	60
04A	1	0.00641026	60
04B	4	0.025641	60
04C	0	0	60
05	9	0.0576923	60
06A	12	0.0769231	60
06B	7	0.0448718	60
07	3	0.0192308	60
08	5	0.0320513	60
09	10	0.0641026	60
11	0	0	60
12	0	0	60
13	5	0.0320513	60
14	0	0	60
15	0	0	60
16A	3	0.0192308	60
16B	3	0.0192308	60
17	0	0	60
18	9	0.0576923	60
19A	5	0.0320513	60
19B	0	0	60
20	8	0.0512821	60
21	2	0.0128205	60
22	0	0	60
23	0	0	60
25	1	0.00641026	60
26A	13	0.0833333	60
26B	10	0.0641026	60
27	24	0.153846	60
01	6	0.0377358	61
02A	2	0.0125786	61
02B	4	0.0251572	61
03A	10	0.0628931	61
03B	3	0.0188679	61
04A	2	0.0125786	61
04B	7	0.0440252	61
04C	0	0	61
05	5	0.0314465	61
06A	3	0.0188679	61
06B	6	0.0377358	61
07	5	0.0314465	61
08	7	0.0440252	61
09	13	0.081761	61
11	1	0.00628931	61
12	0	0	61
13	1	0.00628931	61
14	1	0.00628931	61
15	1	0.00628931	61
[truncated: 328,001+ more rows]

## Sheet: figure_2_A
time	genotype	frequency	linetype	alpha
0	G1	0.2342	Non-vaccine type	1
0	G2	0.1511	Vaccine type	1
0	G3	0.0033	Vaccine type	1
0	G4	0.1248	Non-vaccine type	0.95
0	G5	0.175	Vaccine type	1
0	G6	0.0067	Non-vaccine type	0.9
0	G7	0.2219	Non-vaccine type	0.975
0	G8	0.083	Non-vaccine type	0.925
0.166667	G1	0.237968	Non-vaccine type	1
0.166667	G2	0.124324	Vaccine type	1
0.166667	G3	0.00542991	Vaccine type	1
0.166667	G4	0.118762	Non-vaccine type	0.95
0.166667	G5	0.172736	Vaccine type	1
0.166667	G6	0.00970627	Non-vaccine type	0.9
0.166667	G7	0.234069	Non-vaccine type	0.975
0.166667	G8	0.0970041	Non-vaccine type	0.925
0.333333	G1	0.240267	Non-vaccine type	1
0.333333	G2	0.10375	Vaccine type	1
0.333333	G3	0.00861741	Vaccine type	1
0.333333	G4	0.1137	Non-vaccine type	0.95
0.333333	G5	0.169376	Vaccine type	1
0.333333	G6	0.0136714	Non-vaccine type	0.9
0.333333	G7	0.240712	Non-vaccine type	0.975
0.333333	G8	0.109906	Non-vaccine type	0.925
0.5	G1	0.24134	Non-vaccine type	1
0.5	G2	0.0876836	Vaccine type	1
0.5	G3	0.0132494	Vaccine type	1
0.5	G4	0.109323	Non-vaccine type	0.95
0.5	G5	0.16526	Vaccine type	1
0.5	G6	0.018753	Non-vaccine type	0.9
0.5	G7	0.243204	Non-vaccine type	0.975
0.5	G8	0.121187	Non-vaccine type	0.925
0.666667	G1	0.241155	Non-vaccine type	1
0.666667	G2	0.0749659	Vaccine type	1
0.666667	G3	0.0197628	Vaccine type	1
0.666667	G4	0.1054	Non-vaccine type	0.95
0.666667	G5	0.160562	Vaccine type	1
0.666667	G6	0.0250568	Non-vaccine type	0.9
0.666667	G7	0.24266	Non-vaccine type	0.975
0.666667	G8	0.130438	Non-vaccine type	0.925
0.833333	G1	0.239574	Non-vaccine type	1
0.833333	G2	0.064803	Vaccine type	1
0.833333	G3	0.0285755	Vaccine type	1
0.833333	G4	0.101768	Non-vaccine type	0.95
0.833333	G5	0.155381	Vaccine type	1
0.833333	G6	0.0325944	Non-vaccine type	0.9
0.833333	G7	0.23991	Non-vaccine type	0.975
0.833333	G8	0.137394	Non-vaccine type	0.925
1	G1	0.236481	Non-vaccine type	1
1	G2	0.0566452	Vaccine type	1
1	G3	0.0399693	Vaccine type	1
1	G4	0.0983346	Non-vaccine type	0.95
1	G5	0.149785	Vaccine type	1
1	G6	0.041246	Non-vaccine type	0.9
1	G7	0.235577	Non-vaccine type	0.975
1	G8	0.141963	Non-vaccine type	0.925
1.16667	G1	0.231874	Non-vaccine type	1
1.16667	G2	0.0501078	Vaccine type	1
1.16667	G3	0.0539446	Vaccine type	1
1.16667	G4	0.0950659	Non-vaccine type	0.95
1.16667	G5	0.143852	Vaccine type	1
1.16667	G6	0.0507514	Non-vaccine type	0.9
1.16667	G7	0.230166	Non-vaccine type	0.975
1.16667	G8	0.144239	Non-vaccine type	0.925
1.33333	G1	0.225922	Non-vaccine type	1
1.33333	G2	0.0449131	Vaccine type	1
1.33333	G3	0.0701092	Vaccine type	1
1.33333	G4	0.0919863	Non-vaccine type	0.95
1.33333	G5	0.137703	Vaccine type	1
1.33333	G6	0.0607419	Non-vaccine type	0.9
1.33333	G7	0.224134	Non-vaccine type	0.975
1.33333	G8	0.144492	Non-vaccine type	0.925
1.5	G1	0.218958	Non-vaccine type	1
1.5	G2	0.0408499	Vaccine type	1
1.5	G3	0.0876816	Vaccine type	1
1.5	G4	0.0891609	Non-vaccine type	0.95
1.5	G5	0.1315	Vaccine type	1
1.5	G6	0.070811	Non-vaccine type	0.9
1.5	G7	0.21791	Non-vaccine type	0.975
1.5	G8	0.143129	Non-vaccine type	0.925
1.66667	G1	0.211417	Non-vaccine type	1
1.66667	G2	0.0377459	Vaccine type	1
1.66667	G3	0.105641	Vaccine type	1
1.66667	G4	0.0866715	Non-vaccine type	0.95
1.66667	G5	0.125437	Vaccine type	1
1.66667	G6	0.0805935	Non-vaccine type	0.9
1.66667	G7	0.211875	Non-vaccine type	0.975
1.66667	G8	0.140619	Non-vaccine type	0.925
1.83333	G1	0.20374	Non-vaccine type	1
1.83333	G2	0.0354517	Vaccine type	1
1.83333	G3	0.122968	Vaccine type	1
1.83333	G4	0.0845895	Non-vaccine type	0.95
1.83333	G5	0.119698	Vaccine type	1
1.83333	G6	0.0898187	Non-vaccine type	0.9
1.83333	G7	0.20632	Non-vaccine type	0.975
1.83333	G8	0.137414	Non-vaccine type	0.925
2	G1	0.196292	Non-vaccine type	1
2	G2	0.0338343	Vaccine type	1
2	G3	0.138861	Vaccine type	1
2	G4	0.082957	Non-vaccine type	0.95
2	G5	0.114425	Vaccine type	1
2	G6	0.0983241	Non-vaccine type	0.9
2	G7	0.201425	Non-vaccine type	0.975
2	G8	0.133881	Non-vaccine type	0.925
2.16667	G1	0.18932	Non-vaccine type	1
2.16667	G2	0.0327754	Vaccine type	1
2.16667	G3	0.15284	Vaccine type	1
2.16667	G4	0.0817805	Non-vaccine type	0.95
2.16667	G5	0.109705	Vaccine type	1
2.16667	G6	0.106036	Non-vaccine type	0.9
2.16667	G7	0.197258	Non-vaccine type	0.975
2.16667	G8	0.130285	Non-vaccine type	0.925
2.33333	G1	0.182956	Non-vaccine type	1
2.33333	G2	0.0321724	Vaccine type	1
2.33333	G3	0.164741	Vaccine type	1
2.33333	G4	0.0810358	Non-vaccine type	0.95
2.33333	G5	0.105563	Vaccine type	1
2.33333	G6	0.112941	Non-vaccine type	0.9
2.33333	G7	0.193802	Non-vaccine type	0.975
2.33333	G8	0.126789	Non-vaccine type	0.925
2.5	G1	0.177243	Non-vaccine type	1
2.5	G2	0.0319382	Vaccine type	1
2.5	G3	0.174632	Vaccine type	1
2.5	G4	0.0806778	Non-vaccine type	0.95
2.5	G5	0.101982	Vaccine type	1
2.5	G6	0.119064	Non-vaccine type	0.9
2.5	G7	0.190987	Non-vaccine type	0.975
2.5	G8	0.123476	Non-vaccine type	0.925
2.66667	G1	0.172161	Non-vaccine type	1
2.66667	G2	0.0320005	Vaccine type	1
2.66667	G3	0.182721	Vaccine type	1
2.66667	G4	0.0806503	Non-vaccine type	0.95
2.66667	G5	0.0989186	Vaccine type	1
2.66667	G6	0.124449	Non-vaccine type	0.9
2.66667	G7	0.188718	Non-vaccine type	0.975
2.66667	G8	0.120383	Non-vaccine type	0.925
2.83333	G1	0.167661	Non-vaccine type	1
2.83333	G2	0.0323005	Vaccine type	1
2.83333	G3	0.189274	Vaccine type	1
2.83333	G4	0.0808945	Non-vaccine type	0.95
2.83333	G5	0.0963119	Vaccine type	1
2.83333	G6	0.129149	Non-vaccine type	0.9
2.83333	G7	0.186897	Non-vaccine type	0.975
2.83333	G8	0.117513	Non-vaccine type	0.925
3	G1	0.163677	Non-vaccine type	1
3	G2	0.0327905	Vaccine type	1
3	G3	0.194565	Vaccine type	1
3	G4	0.0813535	Non-vaccine type	0.95
3	G5	0.0940987	Vaccine type	1
3	G6	0.133225	Non-vaccine type	0.9
3	G7	0.185436	Non-vaccine type	0.975
3	G8	0.114856	Non-vaccine type	0.925
3.16667	G1	0.160141	Non-vaccine type	1
3.16667	G2	0.033432	Vaccine type	1
3.16667	G3	0.198843	Vaccine type	1
3.16667	G4	0.0819757	Non-vaccine type	0.95
3.16667	G5	0.0922171	Vaccine type	1
3.16667	G6	0.13674	Non-vaccine type	0.9
3.16667	G7	0.184256	Non-vaccine type	0.975
3.16667	G8	0.112395	Non-vaccine type	0.925
3.33333	G1	0.156992	Non-vaccine type	1
3.33333	G2	0.0341943	Vaccine type	1
3.33333	G3	0.202323	Vaccine type	1
3.33333	G4	0.0827155	Non-vaccine type	0.95
3.33333	G5	0.0906112	Vaccine type	1
3.33333	G6	0.139757	Non-vaccine type	0.9
3.33333	G7	0.183295	Non-vaccine type	0.975
3.33333	G8	0.110111	Non-vaccine type	0.925
3.5	G1	0.154172	Non-vaccine type	1
3.5	G2	0.0350526	Vaccine type	1
3.5	G3	0.205182	Vaccine type	1
3.5	G4	0.0835343	Non-vaccine type	0.95
3.5	G5	0.0892316	Vaccine type	1
3.5	G6	0.142336	Non-vaccine type	0.9
3.5	G7	0.182503	Non-vaccine type	0.975
3.5	G8	0.107989	Non-vaccine type	0.925
3.66667	G1	0.151632	Non-vaccine type	1
3.66667	G2	0.0359868	Vaccine type	1
3.66667	G3	0.207559	Vaccine type	1
3.66667	G4	0.0843997	Non-vaccine type	0.95
3.66667	G5	0.0880363	Vaccine type	1
3.66667	G6	0.144532	Non-vaccine type	0.9
3.66667	G7	0.181841	Non-vaccine type	0.975
3.66667	G8	0.106012	Non-vaccine type	0.925
3.83333	G1	0.149331	Non-vaccine type	1
3.83333	G2	0.0369807	Vaccine type	1
3.83333	G3	0.209567	Vaccine type	1
3.83333	G4	0.0852853	Non-vaccine type	0.95
3.83333	G5	0.0869903	Vaccine type	1
3.83333	G6	0.146399	Non-vaccine type	0.9
3.83333	G7	0.181279	Non-vaccine type	0.975
3.83333	G8	0.104168	Non-vaccine type	0.925
4	G1	0.147234	Non-vaccine type	1
4	G2	0.0380213	Vaccine type	1
4	G3	0.211291	Vaccine type	1
4	G4	0.0861699	Non-vaccine type	0.95
4	G5	0.0860648	Vaccine type	1
4	G6	0.147982	Non-vaccine type	0.9
4	G7	0.180792	Non-vaccine type	0.975
4	G8	0.102445	Non-vaccine type	0.925
4.16667	G1	0.145312	Non-vaccine type	1
4.16667	G2	0.0390978	Vaccine type	1
4.16667	G3	0.212797	Vaccine type	1
4.16667	G4	0.0870368	Non-vaccine type	0.95
4.16667	G5	0.0852362	Vaccine type	1
4.16667	G6	0.149322	Non-vaccine type	0.9
4.16667	G7	0.180364	Non-vaccine type	0.975
4.16667	G8	0.100834	Non-vaccine type	0.925
4.33333	G1	0.143542	Non-vaccine type	1
4.33333	G2	0.0402014	Vaccine type	1
4.33333	G3	0.214135	Vaccine type	1
4.33333	G4	0.0878735	Non-vaccine type	0.95
4.33333	G5	0.0844857	Vaccine type	1
4.33333	G6	0.150457	Non-vaccine type	0.9
4.33333	G7	0.17998	Non-vaccine type	0.975
4.33333	G8	0.0993251	Non-vaccine type	0.925
4.5	G1	0.141902	Non-vaccine type	1
4.5	G2	0.041325	Vaccine type	1
4.5	G3	0.215346	Vaccine type	1
4.5	G4	0.0886707	Non-vaccine type	0.95
4.5	G5	0.0837983	Vaccine type	1
4.5	G6	0.151416	Non-vaccine type	0.9
4.5	G7	0.17963	Non-vaccine type	0.975
4.5	G8	0.0979123	Non-vaccine type	0.925
4.66667	G1	0.140377	Non-vaccine type	1
4.66667	G2	0.0424628	Vaccine type	1
4.66667	G3	0.216457	Vaccine type	1
4.66667	G4	0.0894216	Non-vaccine type	0.95
4.66667	G5	0.083162	Vaccine type	1
4.66667	G6	0.152226	Non-vaccine type	0.9
4.66667	G7	0.179305	Non-vaccine type	0.975
4.66667	G8	0.0965889	Non-vaccine type	0.925
4.83333	G1	0.138953	Non-vaccine type	1
4.83333	G2	0.04361	Vaccine type	1
4.83333	G3	0.21749	Vaccine type	1
4.83333	G4	0.090122	Non-vaccine type	0.95
4.83333	G5	0.0825676	Vaccine type	1
4.83333	G6	0.152911	Non-vaccine type	0.9
4.83333	G7	0.178998	Non-vaccine type	0.975
4.83333	G8	0.0953489	Non-vaccine type	0.925
5	G1	0.137617	Non-vaccine type	1
5	G2	0.0447626	Vaccine type	1
5	G3	0.218463	Vaccine type	1
5	G4	0.0907693	Non-vaccine type	0.95
5	G5	0.0820077	Vaccine type	1
5	G6	0.153488	Non-vaccine type	0.9
5	G7	0.178705	Non-vaccine type	0.975
5	G8	0.0941872	Non-vaccine type	0.925
5.16667	G1	0.136361	Non-vaccine type	1
5.16667	G2	0.0459173	Vaccine type	1
5.16667	G3	0.219388	Vaccine type	1
5.16667	G4	0.0913625	Non-vaccine type	0.95
5.16667	G5	0.0814766	Vaccine type	1
5.16667	G6	0.153974	Non-vaccine type	0.9
5.16667	G7	0.178422	Non-vaccine type	0.975
5.16667	G8	0.0930988	Non-vaccine type	0.925
5.33333	G1	0.135177	Non-vaccine type	1
5.33333	G2	0.0470715	Vaccine type	1
5.33333	G3	0.220274	Vaccine type	1
5.33333	G4	0.0919014	Non-vaccine type	0.95
5.33333	G5	0.0809699	Vaccine type	1
5.33333	G6	0.154382	Non-vaccine type	0.9
5.33333	G7	0.178145	Non-vaccine type	0.975
5.33333	G8	0.0920795	Non-vaccine type	0.925
5.5	G1	0.134056	Non-vaccine type	1
5.5	G2	0.0482229	Vaccine type	1
5.5	G3	0.221128	Vaccine type	1
5.5	G4	0.0923869	Non-vaccine type	0.95
5.5	G5	0.0804841	Vaccine type	1
5.5	G6	0.154724	Non-vaccine type	0.9
5.5	G7	0.177873	Non-vaccine type	0.975
5.5	G8	0.0911249	Non-vaccine type	0.925
5.66667	G1	0.132994	Non-vaccine type	1
5.66667	G2	0.0493697	Vaccine type	1
5.66667	G3	0.221955	Vaccine type	1
5.66667	G4	0.0928206	Non-vaccine type	0.95
5.66667	G5	0.0800165	Vaccine type	1
5.66667	G6	0.155009	Non-vaccine type	0.9
5.66667	G7	0.177603	Non-vaccine type	0.975
5.66667	G8	0.0902314	Non-vaccine type	0.925
5.83333	G1	0.131985	Non-vaccine type	1
5.83333	G2	0.0505103	Vaccine type	1
5.83333	G3	0.22276	Vaccine type	1
5.83333	G4	0.0932042	Non-vaccine type	0.95
5.83333	G5	0.0795652	Vaccine type	1
5.83333	G6	0.155245	Non-vaccine type	0.9
5.83333	G7	0.177335	Non-vaccine type	0.975
5.83333	G8	0.0893953	Non-vaccine type	0.925
6	G1	0.131024	Non-vaccine type	1
6	G2	0.0516433	Vaccine type	1
6	G3	0.223545	Vaccine type	1
6	G4	0.0935401	Non-vaccine type	0.95
6	G5	0.0791286	Vaccine type	1
6	G6	0.155439	Non-vaccine type	0.9
6	G7	0.177066	Non-vaccine type	0.975
6	G8	0.0886131	Non-vaccine type	0.925
6.16667	G1	0.130108	Non-vaccine type	1
6.16667	G2	0.0527677	Vaccine type	1
6.16667	G3	0.224313	Vaccine type	1
6.16667	G4	0.0938306	Non-vaccine type	0.95
6.16667	G5	0.0787053	Vaccine type	1
6.16667	G6	0.155597	Non-vaccine type	0.9
6.16667	G7	0.176796	Non-vaccine type	0.975
6.16667	G8	0.0878818	Non-vaccine type	0.925
6.33333	G1	0.129233	Non-vaccine type	1
6.33333	G2	0.0538826	Vaccine type	1
6.33333	G3	0.225064	Vaccine type	1
6.33333	G4	0.0940782	Non-vaccine type	0.95
6.33333	G5	0.0782943	Vaccine type	1
6.33333	G6	0.155723	Non-vaccine type	0.9
6.33333	G7	0.176526	Non-vaccine type	0.975
6.33333	G8	0.0871983	Non-vaccine type	0.925
6.5	G1	0.128397	Non-vaccine type	1
6.5	G2	0.054987	Vaccine type	1
6.5	G3	0.225801	Vaccine type	1
6.5	G4	0.0942856	Non-vaccine type	0.95
6.5	G5	0.0778949	Vaccine type	1
6.5	G6	0.155821	Non-vaccine type	0.9
6.5	G7	0.176254	Non-vaccine type	0.975
6.5	G8	0.0865598	Non-vaccine type	0.925
6.66667	G1	0.127596	Non-vaccine type	1
6.66667	G2	0.0560803	Vaccine type	1
6.66667	G3	0.226523	Vaccine type	1
6.66667	G4	0.0944553	Non-vaccine type	0.95
6.66667	G5	0.0775065	Vaccine type	1
6.66667	G6	0.155896	Non-vaccine type	0.9
6.66667	G7	0.17598	Non-vaccine type	0.975
6.66667	G8	0.0859636	Non-vaccine type	0.925
6.83333	G1	0.126827	Non-vaccine type	1
6.83333	G2	0.0571619	Vaccine type	1
6.83333	G3	0.227232	Vaccine type	1
6.83333	G4	0.0945898	Non-vaccine type	0.95
6.83333	G5	0.0771285	Vaccine type	1
6.83333	G6	0.155949	Non-vaccine type	0.9
6.83333	G7	0.175704	Non-vaccine type	0.975
6.83333	G8	0.0854073	Non-vaccine type	0.925
7	G1	0.12609	Non-vaccine type	1
7	G2	0.0582313	Vaccine type	1
7	G3	0.227928	Vaccine type	1
7	G4	0.0946915	Non-vaccine type	0.95
7	G5	0.0767604	Vaccine type	1
7	G6	0.155983	Non-vaccine type	0.9
7	G7	0.175426	Non-vaccine type	0.975
7	G8	0.0848884	Non-vaccine type	0.925
7.16667	G1	0.125382	Non-vaccine type	1
7.16667	G2	0.0592879	Vaccine type	1
7.16667	G3	0.228612	Vaccine type	1
7.16667	G4	0.0947629	Non-vaccine type	0.95
7.16667	G5	0.076402	Vaccine type	1
7.16667	G6	0.156001	Non-vaccine type	0.9
7.16667	G7	0.175147	Non-vaccine type	0.975
7.16667	G8	0.0844048	Non-vaccine type	0.925
7.33333	G1	0.124701	Non-vaccine type	1
7.33333	G2	0.0603314	Vaccine type	1
7.33333	G3	0.229283	Vaccine type	1
7.33333	G4	0.0948061	Non-vaccine type	0.95
7.33333	G5	0.0760528	Vaccine type	1
7.33333	G6	0.156004	Non-vaccine type	0.9
7.33333	G7	0.174867	Non-vaccine type	0.975
7.33333	G8	0.0839543	Non-vaccine type	0.925
7.5	G1	0.124046	Non-vaccine type	1
7.5	G2	0.0613614	Vaccine type	1
7.5	G3	0.229942	Vaccine type	1
7.5	G4	0.0948233	Non-vaccine type	0.95
7.5	G5	0.0757125	Vaccine type	1
7.5	G6	0.155995	Non-vaccine type	0.9
7.5	G7	0.174585	Non-vaccine type	0.975
7.5	G8	0.083535	Non-vaccine type	0.925
7.66667	G1	0.123415	Non-vaccine type	1
7.66667	G2	0.0623775	Vaccine type	1
7.66667	G3	0.230589	Vaccine type	1
7.66667	G4	0.0948165	Non-vaccine type	0.95
7.66667	G5	0.075381	Vaccine type	1
7.66667	G6	0.155974	Non-vaccine type	0.9
7.66667	G7	0.174302	Non-vaccine type	0.975
7.66667	G8	0.0831451	Non-vaccine type	0.925
7.83333	G1	0.122808	Non-vaccine type	1
7.83333	G2	0.0633796	Vaccine type	1
7.83333	G3	0.231224	Vaccine type	1
7.83333	G4	0.0947876	Non-vaccine type	0.95
7.83333	G5	0.0750578	Vaccine type	1
7.83333	G6	0.155943	Non-vaccine type	0.9
7.83333	G7	0.174018	Non-vaccine type	0.975
7.83333	G8	0.0827827	Non-vaccine type	0.925
8	G1	0.122221	Non-vaccine type	1
8	G2	0.0643673	Vaccine type	1
8	G3	0.231847	Vaccine type	1
8	G4	0.0947385	Non-vaccine type	0.95
8	G5	0.0747429	Vaccine type	1
8	G6	0.155903	Non-vaccine type	0.9
8	G7	0.173734	Non-vaccine type	0.975
8	G8	0.0824463	Non-vaccine type	0.925
8.16667	G1	0.121656	Non-vaccine type	1
8.16667	G2	0.0653404	Vaccine type	1
8.16667	G3	0.232459	Vaccine type	1
8.16667	G4	0.0946709	Non-vaccine type	0.95
8.16667	G5	0.0744359	Vaccine type	1
8.16667	G6	0.155855	Non-vaccine type	0.9
8.16667	G7	0.173449	Non-vaccine type	0.975
8.16667	G8	0.0821343	Non-vaccine type	0.925
8.33333	G1	0.12111	Non-vaccine type	1
8.33333	G2	0.0662988	Vaccine type	1
8.33333	G3	0.233059	Vaccine type	1
8.33333	G4	0.0945862	Non-vaccine type	0.95
8.33333	G5	0.0741367	Vaccine type	1
8.33333	G6	0.155799	Non-vaccine type	0.9
8.33333	G7	0.173165	Non-vaccine type	0.975
8.33333	G8	0.0818452	Non-vaccine type	0.925
8.5	G1	0.120583	Non-vaccine type	1
8.5	G2	0.0672423	Vaccine type	1
8.5	G3	0.233648	Vaccine type	1
8.5	G4	0.0944861	Non-vaccine type	0.95
8.5	G5	0.073845	Vaccine type	1
8.5	G6	0.155737	Non-vaccine type	0.9
8.5	G7	0.172881	Non-vaccine type	0.975
8.5	G8	0.0815778	Non-vaccine type	0.925
8.66667	G1	0.120074	Non-vaccine type	1
8.66667	G2	0.0681708	Vaccine type	1
8.66667	G3	0.234225	Vaccine type	1
8.66667	G4	0.0943719	Non-vaccine type	0.95
8.66667	G5	0.0735606	Vaccine type	1
8.66667	G6	0.15567	Non-vaccine type	0.9
8.66667	G7	0.172597	Non-vaccine type	0.975
8.66667	G8	0.0813306	Non-vaccine type	0.925
8.83333	G1	0.119581	Non-vaccine type	1
8.83333	G2	0.0690841	Vaccine type	1
8.83333	G3	0.234792	Vaccine type	1
8.83333	G4	0.0942449	Non-vaccine type	0.95
8.83333	G5	0.0732834	Vaccine type	1
8.83333	G6	0.155598	Non-vaccine type	0.9
8.83333	G7	0.172314	Non-vaccine type	0.975
8.83333	G8	0.0811024	Non-vaccine type	0.925
9	G1	0.119106	Non-vaccine type	1
9	G2	0.0699823	Vaccine type	1
9	G3	0.235347	Vaccine type	1
9	G4	0.0941063	Non-vaccine type	0.95
9	G5	0.0730131	Vaccine type	1
9	G6	0.155521	Non-vaccine type	0.9
9	G7	0.172033	Non-vaccine type	0.975
9	G8	0.0808923	Non-vaccine type	0.925
9.16667	G1	0.118645	Non-vaccine type	1
9.16667	G2	0.0708652	Vaccine type	1
9.16667	G3	0.235891	Vaccine type	1
9.16667	G4	0.0939573	Non-vaccine type	0.95
9.16667	G5	0.0727496	Vaccine type	1
9.16667	G6	0.15544	Non-vaccine type	0.9
9.16667	G7	0.171753	Non-vaccine type	0.975
9.16667	G8	0.0806989	Non-vaccine type	0.925
9.33333	G1	0.1182	Non-vaccine type	1
9.33333	G2	0.0717328	Vaccine type	1
9.33333	G3	0.236424	Vaccine type	1
9.33333	G4	0.093799	Non-vaccine type	0.95
9.33333	G5	0.0724927	Vaccine type	1
9.33333	G6	0.155356	Non-vaccine type	0.9
9.33333	G7	0.171474	Non-vaccine type	0.975
9.33333	G8	0.0805214	Non-vaccine type	0.925
9.5	G1	0.117769	Non-vaccine type	1
9.5	G2	0.0725851	Vaccine type	1
9.5	G3	0.236947	Vaccine type	1
9.5	G4	0.0936322	Non-vaccine type	0.95
9.5	G5	0.0722422	Vaccine type	1
9.5	G6	0.155269	Non-vaccine type	0.9
9.5	G7	0.171197	Non-vaccine type	0.975
9.5	G8	0.0803588	Non-vaccine type	0.925
9.66667	G1	0.117352	Non-vaccine type	1
9.66667	G2	0.0734221	Vaccine type	1
9.66667	G3	0.237459	Vaccine type	1
9.66667	G4	0.0934579	Non-vaccine type	0.95
9.66667	G5	0.0719978	Vaccine type	1
9.66667	G6	0.155179	Non-vaccine type	0.9
9.66667	G7	0.170922	Non-vaccine type	0.975
9.66667	G8	0.0802103	Non-vaccine type	0.925
9.83333	G1	0.116948	Non-vaccine type	1
9.83333	G2	0.0742438	Vaccine type	1
9.83333	G3	0.23796	Vaccine type	1
9.83333	G4	0.093277	Non-vaccine type	0.95
9.83333	G5	0.0717596	Vaccine type	1
9.83333	G6	0.155087	Non-vaccine type	0.9
9.83333	G7	0.17065	Non-vaccine type	0.975
9.83333	G8	0.0800748	Non-vaccine type	0.925
10	G1	0.116557	Non-vaccine type	1
10	G2	0.0750503	Vaccine type	1
10	G3	0.238451	Vaccine type	1
10	G4	0.0930902	Non-vaccine type	0.95
10	G5	0.0715273	Vaccine type	1
10	G6	0.154993	Non-vaccine type	0.9
10	G7	0.17038	Non-vaccine type	0.975
10	G8	0.0799517	Non-vaccine type	0.925
10.1667	G1	0.116178	Non-vaccine type	1
10.1667	G2	0.0758416	Vaccine type	1
10.1667	G3	0.238932	Vaccine type	1
10.1667	G4	0.0928983	Non-vaccine type	0.95
10.1667	G5	0.0713007	Vaccine type	1
10.1667	G6	0.154897	Non-vaccine type	0.9
10.1667	G7	0.170112	Non-vaccine type	0.975
10.1667	G8	0.0798402	Non-vaccine type	0.925
10.3333	G1	0.115811	Non-vaccine type	1
10.3333	G2	0.0766178	Vaccine type	1
10.3333	G3	0.239403	Vaccine type	1
10.3333	G4	0.092702	Non-vaccine type	0.95
10.3333	G5	0.0710796	Vaccine type	1
10.3333	G6	0.1548	Non-vaccine type	0.9
10.3333	G7	0.169847	Non-vaccine type	0.975
10.3333	G8	0.0797396	Non-vaccine type	0.925
10.5	G1	0.115455	Non-vaccine type	1
10.5	G2	0.077379	Vaccine type	1
10.5	G3	0.239864	Vaccine type	1
10.5	G4	0.0925019	Non-vaccine type	0.95
10.5	G5	0.0708641	Vaccine type	1
10.5	G6	0.154702	Non-vaccine type	0.9
10.5	G7	0.169585	Non-vaccine type	0.975
10.5	G8	0.0796492	Non-vaccine type	0.925
10.6667	G1	0.115111	Non-vaccine type	1
10.6667	G2	0.0781253	Vaccine type	1
10.6667	G3	0.240315	Vaccine type	1
10.6667	G4	0.0922985	Non-vaccine type	0.95
10.6667	G5	0.0706538	Vaccine type	1
10.6667	G6	0.154602	Non-vaccine type	0.9
10.6667	G7	0.169326	Non-vaccine type	0.975
10.6667	G8	0.0795684	Non-vaccine type	0.925
10.8333	G1	0.114777	Non-vaccine type	1
10.8333	G2	0.0788567	Vaccine type	1
10.8333	G3	0.240756	Vaccine type	1
10.8333	G4	0.0920925	Non-vaccine type	0.95
10.8333	G5	0.0704486	Vaccine type	1
10.8333	G6	0.154502	Non-vaccine type	0.9
10.8333	G7	0.16907	Non-vaccine type	0.975
10.8333	G8	0.0794966	Non-vaccine type	0.925
11	G1	0.114453	Non-vaccine type	1
11	G2	0.0795735	Vaccine type	1
11	G3	0.241188	Vaccine type	1
11	G4	0.0918843	Non-vaccine type	0.95
11	G5	0.0702485	Vaccine type	1
11	G6	0.154402	Non-vaccine type	0.9
11	G7	0.168818	Non-vaccine type	0.975
11	G8	0.0794332	Non-vaccine type	0.925
11.1667	G1	0.114139	Non-vaccine type	1
11.1667	G2	0.0802757	Vaccine type	1
11.1667	G3	0.24161	Vaccine type	1
11.1667	G4	0.0916744	Non-vaccine type	0.95
11.1667	G5	0.0700532	Vaccine type	1
11.1667	G6	0.154301	Non-vaccine type	0.9
11.1667	G7	0.168568	Non-vaccine type	0.975
11.1667	G8	0.0793777	Non-vaccine type	0.925
11.3333	G1	0.113835	Non-vaccine type	1
11.3333	G2	0.0809635	Vaccine type	1
11.3333	G3	0.242023	Vaccine type	1
11.3333	G4	0.0914633	Non-vaccine type	0.95
11.3333	G5	0.0698627	Vaccine type	1
11.3333	G6	0.1542	Non-vaccine type	0.9
11.3333	G7	0.168322	Non-vaccine type	0.975
11.3333	G8	0.0793297	Non-vaccine type	0.925
11.5	G1	0.11354	Non-vaccine type	1
11.5	G2	0.081637	Vaccine type	1
11.5	G3	0.242427	Vaccine type	1
11.5	G4	0.0912512	Non-vaccine type	0.95
11.5	G5	0.0696768	Vaccine type	1
11.5	G6	0.154099	Non-vaccine type	0.9
11.5	G7	0.16808	Non-vaccine type	0.975
11.5	G8	0.0792886	Non-vaccine type	0.925
11.6667	G1	0.113255	Non-vaccine type	1
11.6667	G2	0.0822965	Vaccine type	1
11.6667	G3	0.242822	Vaccine type	1
11.6667	G4	0.0910387	Non-vaccine type	0.95
11.6667	G5	0.0694954	Vaccine type	1
11.6667	G6	0.153998	Non-vaccine type	0.9
11.6667	G7	0.167841	Non-vaccine type	0.975
11.6667	G8	0.0792539	Non-vaccine type	0.925
11.8333	G1	0.112977	Non-vaccine type	1
11.8333	G2	0.082942	Vaccine type	1
11.8333	G3	0.243208	Vaccine type	1
11.8333	G4	0.090826	Non-vaccine type	0.95
11.8333	G5	0.0693184	Vaccine type	1
11.8333	G6	0.153898	Non-vaccine type	0.9
11.8333	G7	0.167605	Non-vaccine type	0.975
11.8333	G8	0.0792254	Non-vaccine type	0.925
12	G1	0.112709	Non-vaccine type	1
12	G2	0.0835737	Vaccine type	1
12	G3	0.243585	Vaccine type	1
12	G4	0.0906133	Non-vaccine type	0.95
12	G5	0.0691457	Vaccine type	1
12	G6	0.153797	Non-vaccine type	0.9
12	G7	0.167373	Non-vaccine type	0.975
12	G8	0.0792025	Non-vaccine type	0.925
12.1667	G1	0.112448	Non-vaccine type	1
12.1667	G2	0.0841919	Vaccine type	1
12.1667	G3	0.243954	Vaccine type	1
12.1667	G4	0.0904012	Non-vaccine type	0.95
12.1667	G5	0.0689771	Vaccine type	1
12.1667	G6	0.153697	Non-vaccine type	0.9
12.1667	G7	0.167145	Non-vaccine type	0.975
12.1667	G8	0.0791849	Non-vaccine type	0.925
12.3333	G1	0.112195	Non-vaccine type	1
12.3333	G2	0.0847967	Vaccine type	1
12.3333	G3	0.244315	Vaccine type	1
12.3333	G4	0.0901897	Non-vaccine type	0.95
12.3333	G5	0.0688126	Vaccine type	1
12.3333	G6	0.153598	Non-vaccine type	0.9
12.3333	G7	0.166921	Non-vaccine type	0.975
12.3333	G8	0.0791722	Non-vaccine type	0.925
12.5	G1	0.11195	Non-vaccine type	1
12.5	G2	0.0853883	Vaccine type	1
12.5	G3	0.244667	Vaccine type	1
12.5	G4	0.0899791	Non-vaccine type	0.95
12.5	G5	0.068652	Vaccine type	1
12.5	G6	0.153499	Non-vaccine type	0.9
12.5	G7	0.1667	Non-vaccine type	0.975
12.5	G8	0.0791642	Non-vaccine type	0.925
12.6667	G1	0.111713	Non-vaccine type	1
12.6667	G2	0.0859669	Vaccine type	1
12.6667	G3	0.245012	Vaccine type	1
12.6667	G4	0.0897696	Non-vaccine type	0.95
12.6667	G5	0.0684952	Vaccine type	1
12.6667	G6	0.153401	Non-vaccine type	0.9
12.6667	G7	0.166483	Non-vaccine type	0.975
12.6667	G8	0.0791604	Non-vaccine type	0.925
12.8333	G1	0.111482	Non-vaccine type	1
12.8333	G2	0.0865327	Vaccine type	1
12.8333	G3	0.245348	Vaccine type	1
12.8333	G4	0.0895615	Non-vaccine type	0.95
12.8333	G5	0.0683422	Vaccine type	1
12.8333	G6	0.153303	Non-vaccine type	0.9
12.8333	G7	0.16627	Non-vaccine type	0.975
12.8333	G8	0.0791607	Non-vaccine type	0.925
13	G1	0.111258	Non-vaccine type	1
13	G2	0.0870859	Vaccine type	1
13	G3	0.245677	Vaccine type	1
13	G4	0.0893549	Non-vaccine type	0.95
13	G5	0.0681929	Vaccine type	1
13	G6	0.153207	Non-vaccine type	0.9
13	G7	0.16606	Non-vaccine type	0.975
13	G8	0.0791647	Non-vaccine type	0.925
13.1667	G1	0.111042	Non-vaccine type	1
13.1667	G2	0.0876267	Vaccine type	1
13.1667	G3	0.245998	Vaccine type	1
13.1667	G4	0.08915	Non-vaccine type	0.95
13.1667	G5	0.068047	Vaccine type	1
13.1667	G6	0.153111	Non-vaccine type	0.9
13.1667	G7	0.165854	Non-vaccine type	0.975
13.1667	G8	0.0791721	Non-vaccine type	0.925
13.3333	G1	0.110831	Non-vaccine type	1
13.3333	G2	0.0881553	Vaccine type	1
13.3333	G3	0.246311	Vaccine type	1
13.3333	G4	0.0889469	Non-vaccine type	0.95
13.3333	G5	0.0679047	Vaccine type	1
13.3333	G6	0.153016	Non-vaccine type	0.9
13.3333	G7	0.165652	Non-vaccine type	0.975
13.3333	G8	0.0791827	Non-vaccine type	0.925
13.5	G1	0.110627	Non-vaccine type	1
13.5	G2	0.088672	Vaccine type	1
13.5	G3	0.246617	Vaccine type	1
13.5	G4	0.0887458	Non-vaccine type	0.95
13.5	G5	0.0677657	Vaccine type	1
13.5	G6	0.152922	Non-vaccine type	0.9
13.5	G7	0.165453	Non-vaccine type	0.975
13.5	G8	0.0791963	Non-vaccine type	0.925
13.6667	G1	0.11043	Non-vaccine type	1
13.6667	G2	0.0891768	Vaccine type	1
13.6667	G3	0.246916	Vaccine type	1
13.6667	G4	0.0885467	Non-vaccine type	0.95
13.6667	G5	0.06763	Vaccine type	1
13.6667	G6	0.152829	Non-vaccine type	0.9
13.6667	G7	0.165259	Non-vaccine type	0.975
13.6667	G8	0.0792127	Non-vaccine type	0.925
13.8333	G1	0.110238	Non-vaccine type	1
13.8333	G2	0.0896701	Vaccine type	1
13.8333	G3	0.247208	Vaccine type	1
13.8333	G4	0.0883499	Non-vaccine type	0.95
13.8333	G5	0.0674975	Vaccine type	1
13.8333	G6	0.152737	Non-vaccine type	0.9
13.8333	G7	0.165068	Non-vaccine type	0.975
13.8333	G8	0.0792316	Non-vaccine type	0.925
14	G1	0.110052	Non-vaccine type	1
14	G2	0.0901521	Vaccine type	1
14	G3	0.247493	Vaccine type	1
14	G4	0.0881554	Non-vaccine type	0.95
14	G5	0.0673682	Vaccine type	1
14	G6	0.152646	Non-vaccine type	0.9
14	G7	0.16488	Non-vaccine type	0.975
14	G8	0.0792528	Non-vaccine type	0.925
14.1667	G1	0.109871	Non-vaccine type	1
14.1667	G2	0.0906229	Vaccine type	1
14.1667	G3	0.247772	Vaccine type	1
14.1667	G4	0.0879632	Non-vaccine type	0.95
14.1667	G5	0.0672418	Vaccine type	1
14.1667	G6	0.152556	Non-vaccine type	0.9
14.1667	G7	0.164696	Non-vaccine type	0.975
14.1667	G8	0.0792762	Non-vaccine type	0.925
14.3333	G1	0.109696	Non-vaccine type	1
14.3333	G2	0.0910828	Vaccine type	1
14.3333	G3	0.248043	Vaccine type	1
14.3333	G4	0.0877735	Non-vaccine type	0.95
14.3333	G5	0.0671185	Vaccine type	1
14.3333	G6	0.152468	Non-vaccine type	0.9
14.3333	G7	0.164516	Non-vaccine type	0.975
14.3333	G8	0.0793016	Non-vaccine type	0.925
14.5	G1	0.109526	Non-vaccine type	1
14.5	G2	0.0915319	Vaccine type	1
14.5	G3	0.248309	Vaccine type	1
14.5	G4	0.0875863	Non-vaccine type	0.95
14.5	G5	0.0669981	Vaccine type	1
14.5	G6	0.15238	Non-vaccine type	0.9
14.5	G7	0.16434	Non-vaccine type	0.975
14.5	G8	0.0793287	Non-vaccine type	0.925
14.6667	G1	0.109362	Non-vaccine type	1
14.6667	G2	0.0919705	Vaccine type	1
14.6667	G3	0.248568	Vaccine type	1
14.6667	G4	0.0874017	Non-vaccine type	0.95
14.6667	G5	0.0668804	Vaccine type	1
14.6667	G6	0.152294	Non-vaccine type	0.9
14.6667	G7	0.164166	Non-vaccine type	0.975
14.6667	G8	0.0793576	Non-vaccine type	0.925
14.8333	G1	0.109202	Non-vaccine type	1
14.8333	G2	0.0923989	Vaccine type	1
14.8333	G3	0.24882	Vaccine type	1
14.8333	G4	0.0872197	Non-vaccine type	0.95
14.8333	G5	0.0667656	Vaccine type	1
14.8333	G6	0.152209	Non-vaccine type	0.9
14.8333	G7	0.163997	Non-vaccine type	0.975
14.8333	G8	0.0793879	Non-vaccine type	0.925
15	G1	0.109047	Non-vaccine type	1
15	G2	0.0928171	Vaccine type	1
15	G3	0.249067	Vaccine type	1
15	G4	0.0870405	Non-vaccine type	0.95
15	G5	0.0666534	Vaccine type	1
15	G6	0.152125	Non-vaccine type	0.9
15	G7	0.163831	Non-vaccine type	0.975
15	G8	0.0794196	Non-vaccine type	0.925
15.1667	G1	0.108897	Non-vaccine type	1
15.1667	G2	0.0932254	Vaccine type	1
15.1667	G3	0.249308	Vaccine type	1
15.1667	G4	0.0868639	Non-vaccine type	0.95
15.1667	G5	0.0665438	Vaccine type	1
15.1667	G6	0.152042	Non-vaccine type	0.9
15.1667	G7	0.163668	Non-vaccine type	0.975
15.1667	G8	0.0794526	Non-vaccine type	0.925
15.3333	G1	0.108751	Non-vaccine type	1
15.3333	G2	0.0936241	Vaccine type	1
15.3333	G3	0.249542	Vaccine type	1
15.3333	G4	0.08669	Non-vaccine type	0.95
15.3333	G5	0.0664368	Vaccine type	1
15.3333	G6	0.151961	Non-vaccine type	0.9
15.3333	G7	0.163508	Non-vaccine type	0.975
15.3333	G8	0.0794867	Non-vaccine type	0.925
15.5	G1	0.10861	Non-vaccine type	1
15.5	G2	0.0940132	Vaccine type	1
15.5	G3	0.249772	Vaccine type	1
15.5	G4	0.0865189	Non-vaccine type	0.95
15.5	G5	0.0663323	Vaccine type	1
15.5	G6	0.15188	Non-vaccine type	0.9
15.5	G7	0.163352	Non-vaccine type	0.975
15.5	G8	0.0795217	Non-vaccine type	0.925
15.6667	G1	0.108472	Non-vaccine type	1
15.6667	G2	0.0943931	Vaccine type	1
15.6667	G3	0.249995	Vaccine type	1
15.6667	G4	0.0863506	Non-vaccine type	0.95
15.6667	G5	0.0662302	Vaccine type	1
15.6667	G6	0.151801	Non-vaccine type	0.9
15.6667	G7	0.163199	Non-vaccine type	0.975
15.6667	G8	0.0795577	Non-vaccine type	0.925
15.8333	G1	0.108339	Non-vaccine type	1
15.8333	G2	0.0947638	Vaccine type	1
15.8333	G3	0.250213	Vaccine type	1
15.8333	G4	0.0861851	Non-vaccine type	0.95
15.8333	G5	0.0661305	Vaccine type	1
15.8333	G6	0.151723	Non-vaccine type	0.9
15.8333	G7	0.16305	Non-vaccine type	0.975
15.8333	G8	0.0795945	Non-vaccine type	0.925
16	G1	0.10821	Non-vaccine type	1
16	G2	0.0951257	Vaccine type	1
16	G3	0.250426	Vaccine type	1
16	G4	0.0860224	Non-vaccine type	0.95
16	G5	0.0660331	Vaccine type	1
16	G6	0.151647	Non-vaccine type	0.9
16	G7	0.162903	Non-vaccine type	0.975
16	G8	0.0796319	Non-vaccine type	0.925
16.1667	G1	0.108085	Non-vaccine type	1
16.1667	G2	0.0954788	Vaccine type	1
16.1667	G3	0.250634	Vaccine type	1
16.1667	G4	0.0858624	Non-vaccine type	0.95
16.1667	G5	0.065938	Vaccine type	1
16.1667	G6	0.151571	Non-vaccine type	0.9
16.1667	G7	0.16276	Non-vaccine type	0.975
16.1667	G8	0.07967	Non-vaccine type	0.925
16.3333	G1	0.107964	Non-vaccine type	1
16.3333	G2	0.0958234	Vaccine type	1
16.3333	G3	0.250837	Vaccine type	1
16.3333	G4	0.0857053	Non-vaccine type	0.95
16.3333	G5	0.065845	Vaccine type	1
16.3333	G6	0.151497	Non-vaccine type	0.9
16.3333	G7	0.16262	Non-vaccine type	0.975
16.3333	G8	0.0797086	Non-vaccine type	0.925
16.5	G1	0.107846	Non-vaccine type	1
16.5	G2	0.0961597	Vaccine type	1
16.5	G3	0.251034	Vaccine type	1
16.5	G4	0.085551	Non-vaccine type	0.95
16.5	G5	0.0657543	Vaccine type	1
16.5	G6	0.151424	Non-vaccine type	0.9
16.5	G7	0.162483	Non-vaccine type	0.975
16.5	G8	0.0797477	Non-vaccine type	0.925
16.6667	G1	0.107732	Non-vaccine type	1
16.6667	G2	0.0964878	Vaccine type	1
16.6667	G3	0.251227	Vaccine type	1
16.6667	G4	0.0853994	Non-vaccine type	0.95
16.6667	G5	0.0656656	Vaccine type	1
16.6667	G6	0.151352	Non-vaccine type	0.9
16.6667	G7	0.162349	Non-vaccine type	0.975
16.6667	G8	0.0797871	Non-vaccine type	0.925
16.8333	G1	0.107621	Non-vaccine type	1
16.8333	G2	0.096808	Vaccine type	1
16.8333	G3	0.251415	Vaccine type	1
16.8333	G4	0.0852506	Non-vaccine type	0.95
16.8333	G5	0.0655789	Vaccine type	1
16.8333	G6	0.151282	Non-vaccine type	0.9
16.8333	G7	0.162217	Non-vaccine type	0.975
16.8333	G8	0.0798268	Non-vaccine type	0.925
17	G1	0.107513	Non-vaccine type	1
17	G2	0.0971203	Vaccine type	1
17	G3	0.251599	Vaccine type	1
17	G4	0.0851046	Non-vaccine type	0.95
17	G5	0.0654943	Vaccine type	1
17	G6	0.151213	Non-vaccine type	0.9
17	G7	0.162089	Non-vaccine type	0.975
17	G8	0.0798667	Non-vaccine type	0.925
17.1667	G1	0.107409	Non-vaccine type	1
17.1667	G2	0.0974251	Vaccine type	1
17.1667	G3	0.251778	Vaccine type	1
17.1667	G4	0.0849614	Non-vaccine type	0.95
17.1667	G5	0.0654116	Vaccine type	1
17.1667	G6	0.151145	Non-vaccine type	0.9
17.1667	G7	0.161964	Non-vaccine type	0.975
17.1667	G8	0.0799069	Non-vaccine type	0.925
17.3333	G1	0.107308	Non-vaccine type	1
17.3333	G2	0.0977224	Vaccine type	1
17.3333	G3	0.251952	Vaccine type	1
17.3333	G4	0.0848208	Non-vaccine type	0.95
17.3333	G5	0.0653308	Vaccine type	1
17.3333	G6	0.151078	Non-vaccine type	0.9
17.3333	G7	0.161841	Non-vaccine type	0.975
17.3333	G8	0.0799471	Non-vaccine type	0.925
17.5	G1	0.10721	Non-vaccine type	1
17.5	G2	0.0980124	Vaccine type	1
17.5	G3	0.252123	Vaccine type	1
17.5	G4	0.084683	Non-vaccine type	0.95
17.5	G5	0.0652519	Vaccine type	1
17.5	G6	0.151012	Non-vaccine type	0.9
17.5	G7	0.161721	Non-vaccine type	0.975
17.5	G8	0.0799874	Non-vaccine type	0.925
17.6667	G1	0.107115	Non-vaccine type	1
17.6667	G2	0.0982954	Vaccine type	1
17.6667	G3	0.252289	Vaccine type	1
17.6667	G4	0.0845478	Non-vaccine type	0.95
17.6667	G5	0.0651748	Vaccine type	1
17.6667	G6	0.150947	Non-vaccine type	0.9
17.6667	G7	0.161604	Non-vaccine type	0.975
17.6667	G8	0.0800278	Non-vaccine type	0.925
17.8333	G1	0.107022	Non-vaccine type	1
17.8333	G2	0.0985713	Vaccine type	1
17.8333	G3	0.252451	Vaccine type	1
17.8333	G4	0.0844153	Non-vaccine type	0.95
17.8333	G5	0.0650994	Vaccine type	1
17.8333	G6	0.150884	Non-vaccine type	0.9
17.8333	G7	0.161489	Non-vaccine type	0.975
17.8333	G8	0.0800681	Non-vaccine type	0.925
18	G1	0.106933	Non-vaccine type	1
18	G2	0.0988405	Vaccine type	1
18	G3	0.252609	Vaccine type	1
18	G4	0.0842854	Non-vaccine type	0.95
18	G5	0.0650258	Vaccine type	1
18	G6	0.150822	Non-vaccine type	0.9
18	G7	0.161377	Non-vaccine type	0.975
18	G8	0.0801084	Non-vaccine type	0.925
18.1667	G1	0.106846	Non-vaccine type	1
18.1667	G2	0.0991031	Vaccine type	1
18.1667	G3	0.252763	Vaccine type	1
18.1667	G4	0.0841581	Non-vaccine type	0.95
18.1667	G5	0.0649539	Vaccine type	1
18.1667	G6	0.15076	Non-vaccine type	0.9
18.1667	G7	0.161268	Non-vaccine type	0.975
18.1667	G8	0.0801485	Non-vaccine type	0.925
18.3333	G1	0.106761	Non-vaccine type	1
18.3333	G2	0.0993592	Vaccine type	1
18.3333	G3	0.252913	Vaccine type	1
18.3333	G4	0.0840334	Non-vaccine type	0.95
18.3333	G5	0.0648836	Vaccine type	1
18.3333	G6	0.1507	Non-vaccine type	0.9
18.3333	G7	0.161161	Non-vaccine type	0.975
18.3333	G8	0.0801885	Non-vaccine type	0.925
18.5	G1	0.106679	Non-vaccine type	1
18.5	G2	0.099609	Vaccine type	1
18.5	G3	0.25306	Vaccine type	1
18.5	G4	0.0839113	Non-vaccine type	0.95
18.5	G5	0.064815	Vaccine type	1
18.5	G6	0.150641	Non-vaccine type	0.9
18.5	G7	0.161056	Non-vaccine type	0.975
18.5	G8	0.0802283	Non-vaccine type	0.925
18.6667	G1	0.1066	Non-vaccine type	1
18.6667	G2	0.0998526	Vaccine type	1
18.6667	G3	0.253202	Vaccine type	1
18.6667	G4	0.0837916	Non-vaccine type	0.95
18.6667	G5	0.0647479	Vaccine type	1
18.6667	G6	0.150584	Non-vaccine type	0.9
18.6667	G7	0.160954	Non-vaccine type	0.975
18.6667	G8	0.0802679	Non-vaccine type	0.925
18.8333	G1	0.106523	Non-vaccine type	1
18.8333	G2	0.10009	Vaccine type	1
18.8333	G3	0.253342	Vaccine type	1
18.8333	G4	0.0836744	Non-vaccine type	0.95
18.8333	G5	0.0646823	Vaccine type	1
18.8333	G6	0.150527	Non-vaccine type	0.9
18.8333	G7	0.160854	Non-vaccine type	0.975
18.8333	G8	0.0803073	Non-vaccine type	0.925
19	G1	0.106448	Non-vaccine type	1
19	G2	0.100322	Vaccine type	1
19	G3	0.253478	Vaccine type	1
19	G4	0.0835597	Non-vaccine type	0.95
19	G5	0.0646182	Vaccine type	1
19	G6	0.150471	Non-vaccine type	0.9
19	G7	0.160756	Non-vaccine type	0.975
19	G8	0.0803464	Non-vaccine type	0.925
19.1667	G1	0.106376	Non-vaccine type	1
19.1667	G2	0.100548	Vaccine type	1
19.1667	G3	0.25361	Vaccine type	1
19.1667	G4	0.0834473	Non-vaccine type	0.95
19.1667	G5	0.0645556	Vaccine type	1
19.1667	G6	0.150417	Non-vaccine type	0.9
19.1667	G7	0.160661	Non-vaccine type	0.975
19.1667	G8	0.0803852	Non-vaccine type	0.925
19.3333	G1	0.106305	Non-vaccine type	1
19.3333	G2	0.100768	Vaccine type	1
19.3333	G3	0.253739	Vaccine type	1
19.3333	G4	0.0833374	Non-vaccine type	0.95
19.3333	G5	0.0644944	Vaccine type	1
19.3333	G6	0.150363	Non-vaccine type	0.9
19.3333	G7	0.160568	Non-vaccine type	0.975
19.3333	G8	0.0804237	Non-vaccine type	0.925
19.5	G1	0.106237	Non-vaccine type	1
19.5	G2	0.100983	Vaccine type	1
19.5	G3	0.253866	Vaccine type	1
19.5	G4	0.0832298	Non-vaccine type	0.95
19.5	G5	0.0644346	Vaccine type	1
19.5	G6	0.150311	Non-vaccine type	0.9
19.5	G7	0.160477	Non-vaccine type	0.975
19.5	G8	0.0804618	Non-vaccine type	0.925
19.6667	G1	0.106171	Non-vaccine type	1
19.6667	G2	0.101193	Vaccine type	1
19.6667	G3	0.253988	Vaccine type	1
19.6667	G4	0.0831244	Non-vaccine type	0.95
19.6667	G5	0.0643762	Vaccine type	1
19.6667	G6	0.150259	Non-vaccine type	0.9
19.6667	G7	0.160388	Non-vaccine type	0.975
19.6667	G8	0.0804997	Non-vaccine type	0.925
19.8333	G1	0.106106	Non-vaccine type	1
19.8333	G2	0.101397	Vaccine type	1
19.8333	G3	0.254108	Vaccine type	1
19.8333	G4	0.0830214	Non-vaccine type	0.95
19.8333	G5	0.0643191	Vaccine type	1
19.8333	G6	0.150209	Non-vaccine type	0.9
19.8333	G7	0.160302	Non-vaccine type	0.975
19.8333	G8	0.0805371	Non-vaccine type	0.925
20	G1	0.106044	Non-vaccine type	1
20	G2	0.101596	Vaccine type	1
20	G3	0.254225	Vaccine type	1
20	G4	0.0829206	Non-vaccine type	0.95
20	G5	0.0642633	Vaccine type	1
20	G6	0.150159	Non-vaccine type	0.9
20	G7	0.160217	Non-vaccine type	0.975
20	G8	0.0805742	Non-vaccine type	0.925
20.1667	G1	0.105983	Non-vaccine type	1
20.1667	G2	0.101791	Vaccine type	1
20.1667	G3	0.254339	Vaccine type	1
20.1667	G4	0.082822	Non-vaccine type	0.95
20.1667	G5	0.0642087	Vaccine type	1
20.1667	G6	0.150111	Non-vaccine type	0.9
20.1667	G7	0.160134	Non-vaccine type	0.975
20.1667	G8	0.0806108	Non-vaccine type	0.925
20.3333	G1	0.105925	Non-vaccine type	1
20.3333	G2	0.10198	Vaccine type	1
20.3333	G3	0.25445	Vaccine type	1
20.3333	G4	0.0827255	Non-vaccine type	0.95
20.3333	G5	0.0641554	Vaccine type	1
20.3333	G6	0.150063	Non-vaccine type	0.9
20.3333	G7	0.160054	Non-vaccine type	0.975
20.3333	G8	0.0806471	Non-vaccine type	0.925
20.5	G1	0.105867	Non-vaccine type	1
20.5	G2	0.102165	Vaccine type	1
20.5	G3	0.254559	Vaccine type	1
20.5	G4	0.0826312	Non-vaccine type	0.95
20.5	G5	0.0641033	Vaccine type	1
20.5	G6	0.150017	Non-vaccine type	0.9
20.5	G7	0.159975	Non-vaccine type	0.975
20.5	G8	0.0806829	Non-vaccine type	0.925
20.6667	G1	0.105812	Non-vaccine type	1
20.6667	G2	0.102345	Vaccine type	1
20.6667	G3	0.254664	Vaccine type	1
20.6667	G4	0.0825389	Non-vaccine type	0.95
20.6667	G5	0.0640524	Vaccine type	1
20.6667	G6	0.149971	Non-vaccine type	0.9
20.6667	G7	0.159898	Non-vaccine type	0.975
20.6667	G8	0.0807183	Non-vaccine type	0.925
20.8333	G1	0.105758	Non-vaccine type	1
20.8333	G2	0.102521	Vaccine type	1
20.8333	G3	0.254767	Vaccine type	1
20.8333	G4	0.0824487	Non-vaccine type	0.95
20.8333	G5	0.0640026	Vaccine type	1
20.8333	G6	0.149926	Non-vaccine type	0.9
20.8333	G7	0.159823	Non-vaccine type	0.975
20.8333	G8	0.0807532	Non-vaccine type	0.925
21	G1	0.105706	Non-vaccine type	1
21	G2	0.102692	Vaccine type	1
21	G3	0.254868	Vaccine type	1
21	G4	0.0823605	Non-vaccine type	0.95
21	G5	0.063954	Vaccine type	1
21	G6	0.149883	Non-vaccine type	0.9
21	G7	0.159749	Non-vaccine type	0.975
21	G8	0.0807877	Non-vaccine type	0.925
21.1667	G1	0.105655	Non-vaccine type	1
21.1667	G2	0.102859	Vaccine type	1
21.1667	G3	0.254966	Vaccine type	1
21.1667	G4	0.0822743	Non-vaccine type	0.95
21.1667	G5	0.0639064	Vaccine type	1
21.1667	G6	0.14984	Non-vaccine type	0.9
21.1667	G7	0.159678	Non-vaccine type	0.975
21.1667	G8	0.0808218	Non-vaccine type	0.925
21.3333	G1	0.105606	Non-vaccine type	1
21.3333	G2	0.103022	Vaccine type	1
21.3333	G3	0.255061	Vaccine type	1
21.3333	G4	0.08219	Non-vaccine type	0.95
21.3333	G5	0.0638599	Vaccine type	1
21.3333	G6	0.149798	Non-vaccine type	0.9
21.3333	G7	0.159608	Non-vaccine type	0.975
21.3333	G8	0.0808553	Non-vaccine type	0.925
21.5	G1	0.105559	Non-vaccine type	1
21.5	G2	0.103181	Vaccine type	1
21.5	G3	0.255154	Vaccine type	1
21.5	G4	0.0821077	Non-vaccine type	0.95
21.5	G5	0.0638145	Vaccine type	1
21.5	G6	0.149756	Non-vaccine type	0.9
21.5	G7	0.159539	Non-vaccine type	0.975
21.5	G8	0.0808885	Non-vaccine type	0.925
21.6667	G1	0.105512	Non-vaccine type	1
21.6667	G2	0.103335	Vaccine type	1
21.6667	G3	0.255245	Vaccine type	1
21.6667	G4	0.0820272	Non-vaccine type	0.95
21.6667	G5	0.0637701	Vaccine type	1
21.6667	G6	0.149716	Non-vaccine type	0.9
21.6667	G7	0.159473	Non-vaccine type	0.975
21.6667	G8	0.0809211	Non-vaccine type	0.925
21.8333	G1	0.105467	Non-vaccine type	1
21.8333	G2	0.103486	Vaccine type	1
21.8333	G3	0.255334	Vaccine type	1
21.8333	G4	0.0819485	Non-vaccine type	0.95
21.8333	G5	0.0637267	Vaccine type	1
21.8333	G6	0.149676	Non-vaccine type	0.9
21.8333	G7	0.159408	Non-vaccine type	0.975
21.8333	G8	0.0809533	Non-vaccine type	0.925
22	G1	0.105424	Non-vaccine type	1
22	G2	0.103633	Vaccine type	1
22	G3	0.25542	Vaccine type	1
22	G4	0.0818716	Non-vaccine type	0.95
22	G5	0.0636843	Vaccine type	1
22	G6	0.149638	Non-vaccine type	0.9
22	G7	0.159344	Non-vaccine type	0.975
22	G8	0.080985	Non-vaccine type	0.925
22.1667	G1	0.105381	Non-vaccine type	1
22.1667	G2	0.103777	Vaccine type	1
22.1667	G3	0.255504	Vaccine type	1
22.1667	G4	0.0817965	Non-vaccine type	0.95
22.1667	G5	0.0636428	Vaccine type	1
22.1667	G6	0.1496	Non-vaccine type	0.9
22.1667	G7	0.159282	Non-vaccine type	0.975
22.1667	G8	0.0810162	Non-vaccine type	0.925
22.3333	G1	0.10534	Non-vaccine type	1
22.3333	G2	0.103917	Vaccine type	1
22.3333	G3	0.255587	Vaccine type	1
22.3333	G4	0.0817232	Non-vaccine type	0.95
22.3333	G5	0.0636022	Vaccine type	1
22.3333	G6	0.149563	Non-vaccine type	0.9
22.3333	G7	0.159222	Non-vaccine type	0.975
22.3333	G8	0.0810469	Non-vaccine type	0.925
22.5	G1	0.1053	Non-vaccine type	1
22.5	G2	0.104053	Vaccine type	1
22.5	G3	0.255667	Vaccine type	1
22.5	G4	0.0816515	Non-vaccine type	0.95
22.5	G5	0.0635626	Vaccine type	1
22.5	G6	0.149526	Non-vaccine type	0.9
22.5	G7	0.159163	Non-vaccine type	0.975
22.5	G8	0.0810771	Non-vaccine type	0.925
22.6667	G1	0.105261	Non-vaccine type	1
22.6667	G2	0.104186	Vaccine type	1
22.6667	G3	0.255745	Vaccine type	1
22.6667	G4	0.0815815	Non-vaccine type	0.95
22.6667	G5	0.0635238	Vaccine type	1
22.6667	G6	0.149491	Non-vaccine type	0.9
22.6667	G7	0.159105	Non-vaccine type	0.975
22.6667	G8	0.0811069	Non-vaccine type	0.925
22.8333	G1	0.105224	Non-vaccine type	1
22.8333	G2	0.104316	Vaccine type	1
22.8333	G3	0.255821	Vaccine type	1
22.8333	G4	0.0815131	Non-vaccine type	0.95
22.8333	G5	0.0634859	Vaccine type	1
22.8333	G6	0.149456	Non-vaccine type	0.9
22.8333	G7	0.159049	Non-vaccine type	0.975
22.8333	G8	0.0811362	Non-vaccine type	0.925
23	G1	0.105187	Non-vaccine type	1
23	G2	0.104442	Vaccine type	1
23	G3	0.255895	Vaccine type	1
23	G4	0.0814464	Non-vaccine type	0.95
23	G5	0.0634489	Vaccine type	1
23	G6	0.149422	Non-vaccine type	0.9
23	G7	0.158994	Non-vaccine type	0.975
23	G8	0.081165	Non-vaccine type	0.925
23.1667	G1	0.105151	Non-vaccine type	1
23.1667	G2	0.104565	Vaccine type	1
23.1667	G3	0.255967	Vaccine type	1
23.1667	G4	0.0813811	Non-vaccine type	0.95
23.1667	G5	0.0634127	Vaccine type	1
23.1667	G6	0.149388	Non-vaccine type	0.9
23.1667	G7	0.158941	Non-vaccine type	0.975
23.1667	G8	0.0811934	Non-vaccine type	0.925
23.3333	G1	0.105117	Non-vaccine type	1
23.3333	G2	0.104685	Vaccine type	1
23.3333	G3	0.256038	Vaccine type	1
23.3333	G4	0.0813174	Non-vaccine type	0.95
23.3333	G5	0.0633773	Vaccine type	1
23.3333	G6	0.149356	Non-vaccine type	0.9
23.3333	G7	0.158888	Non-vaccine type	0.975
23.3333	G8	0.0812212	Non-vaccine type	0.925
23.5	G1	0.105083	Non-vaccine type	1
23.5	G2	0.104802	Vaccine type	1
23.5	G3	0.256107	Vaccine type	1
23.5	G4	0.0812553	Non-vaccine type	0.95
23.5	G5	0.0633426	Vaccine type	1
23.5	G6	0.149324	Non-vaccine type	0.9
23.5	G7	0.158837	Non-vaccine type	0.975
23.5	G8	0.0812486	Non-vaccine type	0.925
23.6667	G1	0.105051	Non-vaccine type	1
23.6667	G2	0.104916	Vaccine type	1
23.6667	G3	0.256174	Vaccine type	1
23.6667	G4	0.0811945	Non-vaccine type	0.95
23.6667	G5	0.0633088	Vaccine type	1
23.6667	G6	0.149292	Non-vaccine type	0.9
23.6667	G7	0.158788	Non-vaccine type	0.975
23.6667	G8	0.0812755	Non-vaccine type	0.925
23.8333	G1	0.105019	Non-vaccine type	1
23.8333	G2	0.105028	Vaccine type	1
23.8333	G3	0.25624	Vaccine type	1
23.8333	G4	0.0811353	Non-vaccine type	0.95
23.8333	G5	0.0632757	Vaccine type	1
23.8333	G6	0.149262	Non-vaccine type	0.9
23.8333	G7	0.158739	Non-vaccine type	0.975
23.8333	G8	0.081302	Non-vaccine type	0.925
24	G1	0.104989	Non-vaccine type	1
24	G2	0.105136	Vaccine type	1
24	G3	0.256303	Vaccine type	1
24	G4	0.0810774	Non-vaccine type	0.95
24	G5	0.0632433	Vaccine type	1
24	G6	0.149231	Non-vaccine type	0.9
24	G7	0.158692	Non-vaccine type	0.975
24	G8	0.081328	Non-vaccine type	0.925
24.1667	G1	0.104959	Non-vaccine type	1
24.1667	G2	0.105242	Vaccine type	1
24.1667	G3	0.256366	Vaccine type	1
24.1667	G4	0.0810209	Non-vaccine type	0.95
24.1667	G5	0.0632117	Vaccine type	1
24.1667	G6	0.149202	Non-vaccine type	0.9
24.1667	G7	0.158645	Non-vaccine type	0.975
24.1667	G8	0.0813535	Non-vaccine type	0.925
24.3333	G1	0.10493	Non-vaccine type	1
24.3333	G2	0.105345	Vaccine type	1
24.3333	G3	0.256426	Vaccine type	1
24.3333	G4	0.0809658	Non-vaccine type	0.95
24.3333	G5	0.0631808	Vaccine type	1
24.3333	G6	0.149173	Non-vaccine type	0.9
24.3333	G7	0.1586	Non-vaccine type	0.975
24.3333	G8	0.0813786	Non-vaccine type	0.925
24.5	G1	0.104902	Non-vaccine type	1
24.5	G2	0.105446	Vaccine type	1
24.5	G3	0.256485	Vaccine type	1
24.5	G4	0.0809119	Non-vaccine type	0.95
24.5	G5	0.0631505	Vaccine type	1
24.5	G6	0.149145	Non-vaccine type	0.9
24.5	G7	0.158556	Non-vaccine type	0.975
24.5	G8	0.0814032	Non-vaccine type	0.925
24.6667	G1	0.104874	Non-vaccine type	1
24.6667	G2	0.105544	Vaccine type	1
24.6667	G3	0.256543	Vaccine type	1
24.6667	G4	0.0808594	Non-vaccine type	0.95
24.6667	G5	0.0631209	Vaccine type	1
24.6667	G6	0.149118	Non-vaccine type	0.9
24.6667	G7	0.158513	Non-vaccine type	0.975
24.6667	G8	0.0814274	Non-vaccine type	0.925
24.8333	G1	0.104848	Non-vaccine type	1
24.8333	G2	0.105639	Vaccine type	1
24.8333	G3	0.2566	Vaccine type	1
24.8333	G4	0.0808081	Non-vaccine type	0.95
24.8333	G5	0.063092	Vaccine type	1
24.8333	G6	0.149091	Non-vaccine type	0.9
24.8333	G7	0.158472	Non-vaccine type	0.975
24.8333	G8	0.0814511	Non-vaccine type	0.925
25	G1	0.104822	Non-vaccine type	1
25	G2	0.105732	Vaccine type	1
25	G3	0.256654	Vaccine type	1
25	G4	0.0807581	Non-vaccine type	0.95
25	G5	0.0630637	Vaccine type	1
25	G6	0.149064	Non-vaccine type	0.9
25	G7	0.158431	Non-vaccine type	0.975
25	G8	0.0814744	Non-vaccine type	0.925
25.1667	G1	0.104797	Non-vaccine type	1
25.1667	G2	0.105823	Vaccine type	1
25.1667	G3	0.256708	Vaccine type	1
25.1667	G4	0.0807093	Non-vaccine type	0.95
25.1667	G5	0.063036	Vaccine type	1
25.1667	G6	0.149039	Non-vaccine type	0.9
25.1667	G7	0.158391	Non-vaccine type	0.975
25.1667	G8	0.0814973	Non-vaccine type	0.925
25.3333	G1	0.104773	Non-vaccine type	1
25.3333	G2	0.105912	Vaccine type	1
25.3333	G3	0.25676	Vaccine type	1
25.3333	G4	0.0806616	Non-vaccine type	0.95
25.3333	G5	0.063009	Vaccine type	1
25.3333	G6	0.149013	Non-vaccine type	0.9
25.3333	G7	0.158352	Non-vaccine type	0.975
25.3333	G8	0.0815197	Non-vaccine type	0.925
25.5	G1	0.104749	Non-vaccine type	1
25.5	G2	0.105998	Vaccine type	1
25.5	G3	0.256811	Vaccine type	1
25.5	G4	0.0806152	Non-vaccine type	0.95
25.5	G5	0.0629825	Vaccine type	1
25.5	G6	0.148989	Non-vaccine type	0.9
25.5	G7	0.158314	Non-vaccine type	0.975
25.5	G8	0.0815417	Non-vaccine type	0.925
25.6667	G1	0.104726	Non-vaccine type	1
25.6667	G2	0.106082	Vaccine type	1
25.6667	G3	0.256861	Vaccine type	1
25.6667	G4	0.0805698	Non-vaccine type	0.95
25.6667	G5	0.0629566	Vaccine type	1
25.6667	G6	0.148964	Non-vaccine type	0.9
25.6667	G7	0.158277	Non-vaccine type	0.975
25.6667	G8	0.0815633	Non-vaccine type	0.925
25.8333	G1	0.104704	Non-vaccine type	1
25.8333	G2	0.106164	Vaccine type	1
25.8333	G3	0.256909	Vaccine type	1
25.8333	G4	0.0805256	Non-vaccine type	0.95
25.8333	G5	0.0629313	Vaccine type	1
25.8333	G6	0.148941	Non-vaccine type	0.9
25.8333	G7	0.158241	Non-vaccine type	0.975
25.8333	G8	0.0815845	Non-vaccine type	0.925
26	G1	0.104682	Non-vaccine type	1
26	G2	0.106244	Vaccine type	1
26	G3	0.256956	Vaccine type	1
26	G4	0.0804824	Non-vaccine type	0.95
26	G5	0.0629066	Vaccine type	1
26	G6	0.148918	Non-vaccine type	0.9
26	G7	0.158206	Non-vaccine type	0.975
26	G8	0.0816052	Non-vaccine type	0.925
26.1667	G1	0.104661	Non-vaccine type	1
26.1667	G2	0.106322	Vaccine type	1
26.1667	G3	0.257002	Vaccine type	1
26.1667	G4	0.0804403	Non-vaccine type	0.95
26.1667	G5	0.0628824	Vaccine type	1
26.1667	G6	0.148895	Non-vaccine type	0.9
26.1667	G7	0.158171	Non-vaccine type	0.975
26.1667	G8	0.0816256	Non-vaccine type	0.925
26.3333	G1	0.10464	Non-vaccine type	1
26.3333	G2	0.106398	Vaccine type	1
26.3333	G3	0.257047	Vaccine type	1
26.3333	G4	0.0803992	Non-vaccine type	0.95
26.3333	G5	0.0628587	Vaccine type	1
26.3333	G6	0.148873	Non-vaccine type	0.9
26.3333	G7	0.158138	Non-vaccine type	0.975
26.3333	G8	0.0816456	Non-vaccine type	0.925
26.5	G1	0.10462	Non-vaccine type	1
26.5	G2	0.106472	Vaccine type	1
26.5	G3	0.257091	Vaccine type	1
26.5	G4	0.0803591	Non-vaccine type	0.95
26.5	G5	0.0628355	Vaccine type	1
26.5	G6	0.148851	Non-vaccine type	0.9
26.5	G7	0.158105	Non-vaccine type	0.975
26.5	G8	0.0816651	Non-vaccine type	0.925
26.6667	G1	0.104601	Non-vaccine type	1
26.6667	G2	0.106544	Vaccine type	1
26.6667	G3	0.257134	Vaccine type	1
26.6667	G4	0.08032	Non-vaccine type	0.95
26.6667	G5	0.0628129	Vaccine type	1
26.6667	G6	0.14883	Non-vaccine type	0.9
26.6667	G7	0.158073	Non-vaccine type	0.975
26.6667	G8	0.0816843	Non-vaccine type	0.925
26.8333	G1	0.104582	Non-vaccine type	1
26.8333	G2	0.106615	Vaccine type	1
26.8333	G3	0.257175	Vaccine type	1
26.8333	G4	0.0802819	Non-vaccine type	0.95
26.8333	G5	0.0627907	Vaccine type	1
26.8333	G6	0.148809	Non-vaccine type	0.9
26.8333	G7	0.158042	Non-vaccine type	0.975
26.8333	G8	0.0817032	Non-vaccine type	0.925
27	G1	0.104564	Non-vaccine type	1
27	G2	0.106684	Vaccine type	1
27	G3	0.257216	Vaccine type	1
27	G4	0.0802447	Non-vaccine type	0.95
27	G5	0.062769	Vaccine type	1
27	G6	0.148789	Non-vaccine type	0.9
27	G7	0.158012	Non-vaccine type	0.975
27	G8	0.0817216	Non-vaccine type	0.925
27.1667	G1	0.104546	Non-vaccine type	1
27.1667	G2	0.10675	Vaccine type	1
27.1667	G3	0.257256	Vaccine type	1
27.1667	G4	0.0802085	Non-vaccine type	0.95
27.1667	G5	0.0627478	Vaccine type	1
27.1667	G6	0.148769	Non-vaccine type	0.9
27.1667	G7	0.157982	Non-vaccine type	0.975
27.1667	G8	0.0817397	Non-vaccine type	0.925
27.3333	G1	0.104529	Non-vaccine type	1
27.3333	G2	0.106816	Vaccine type	1
27.3333	G3	0.257294	Vaccine type	1
27.3333	G4	0.0801731	Non-vaccine type	0.95
27.3333	G5	0.0627271	Vaccine type	1
27.3333	G6	0.14875	Non-vaccine type	0.9
27.3333	G7	0.157953	Non-vaccine type	0.975
27.3333	G8	0.0817574	Non-vaccine type	0.925
27.5	G1	0.104512	Non-vaccine type	1
27.5	G2	0.106879	Vaccine type	1
27.5	G3	0.257332	Vaccine type	1
27.5	G4	0.0801386	Non-vaccine type	0.95
27.5	G5	0.0627068	Vaccine type	1
27.5	G6	0.148731	Non-vaccine type	0.9
27.5	G7	0.157925	Non-vaccine type	0.975
27.5	G8	0.0817747	Non-vaccine type	0.925
27.6667	G1	0.104496	Non-vaccine type	1
27.6667	G2	0.106941	Vaccine type	1
27.6667	G3	0.257369	Vaccine type	1
27.6667	G4	0.080105	Non-vaccine type	0.95
27.6667	G5	0.062687	Vaccine type	1
27.6667	G6	0.148712	Non-vaccine type	0.9
27.6667	G7	0.157898	Non-vaccine type	0.975
27.6667	G8	0.0817917	Non-vaccine type	0.925
27.8333	G1	0.10448	Non-vaccine type	1
27.8333	G2	0.107002	Vaccine type	1
27.8333	G3	0.257405	Vaccine type	1
27.8333	G4	0.0800722	Non-vaccine type	0.95
27.8333	G5	0.0626676	Vaccine type	1
27.8333	G6	0.148694	Non-vaccine type	0.9
27.8333	G7	0.157871	Non-vaccine type	0.975
27.8333	G8	0.0818084	Non-vaccine type	0.925
28	G1	0.104465	Non-vaccine type	1
28	G2	0.107061	Vaccine type	1
28	G3	0.25744	Vaccine type	1
28	G4	0.0800402	Non-vaccine type	0.95
28	G5	0.0626486	Vaccine type	1
28	G6	0.148676	Non-vaccine type	0.9
28	G7	0.157845	Non-vaccine type	0.975
28	G8	0.0818247	Non-vaccine type	0.925
28.1667	G1	0.10445	Non-vaccine type	1
28.1667	G2	0.107118	Vaccine type	1
28.1667	G3	0.257474	Vaccine type	1
28.1667	G4	0.080009	Non-vaccine type	0.95
28.1667	G5	0.06263	Vaccine type	1
28.1667	G6	0.148659	Non-vaccine type	0.9
28.1667	G7	0.157819	Non-vaccine type	0.975
28.1667	G8	0.0818407	Non-vaccine type	0.925
28.3333	G1	0.104435	Non-vaccine type	1
28.3333	G2	0.107174	Vaccine type	1
28.3333	G3	0.257507	Vaccine type	1
28.3333	G4	0.0799786	Non-vaccine type	0.95
28.3333	G5	0.0626118	Vaccine type	1
28.3333	G6	0.148642	Non-vaccine type	0.9
28.3333	G7	0.157794	Non-vaccine type	0.975
28.3333	G8	0.0818564	Non-vaccine type	0.925
28.5	G1	0.104421	Non-vaccine type	1
28.5	G2	0.107229	Vaccine type	1
28.5	G3	0.257539	Vaccine type	1
28.5	G4	0.079949	Non-vaccine type	0.95
28.5	G5	0.062594	Vaccine type	1
28.5	G6	0.148626	Non-vaccine type	0.9
28.5	G7	0.15777	Non-vaccine type	0.975
28.5	G8	0.0818717	Non-vaccine type	0.925
28.6667	G1	0.104407	Non-vaccine type	1
28.6667	G2	0.107282	Vaccine type	1
28.6667	G3	0.257571	Vaccine type	1
28.6667	G4	0.0799201	Non-vaccine type	0.95
28.6667	G5	0.0625766	Vaccine type	1
28.6667	G6	0.148609	Non-vaccine type	0.9
28.6667	G7	0.157747	Non-vaccine type	0.975
28.6667	G8	0.0818867	Non-vaccine type	0.925
28.8333	G1	0.104394	Non-vaccine type	1
28.8333	G2	0.107334	Vaccine type	1
28.8333	G3	0.257602	Vaccine type	1
28.8333	G4	0.0798919	Non-vaccine type	0.95
28.8333	G5	0.0625596	Vaccine type	1
28.8333	G6	0.148593	Non-vaccine type	0.9
28.8333	G7	0.157724	Non-vaccine type	0.975
28.8333	G8	0.0819015	Non-vaccine type	0.925
29	G1	0.104381	Non-vaccine type	1
29	G2	0.107385	Vaccine type	1
29	G3	0.257632	Vaccine type	1
29	G4	0.0798645	Non-vaccine type	0.95
29	G5	0.0625429	Vaccine type	1
29	G6	0.148578	Non-vaccine type	0.9
29	G7	0.157701	Non-vaccine type	0.975
29	G8	0.0819159	Non-vaccine type	0.925
29.1667	G1	0.104368	Non-vaccine type	1
29.1667	G2	0.107434	Vaccine type	1
29.1667	G3	0.257661	Vaccine type	1
29.1667	G4	0.0798377	Non-vaccine type	0.95
29.1667	G5	0.0625266	Vaccine type	1
29.1667	G6	0.148563	Non-vaccine type	0.9
29.1667	G7	0.157679	Non-vaccine type	0.975
29.1667	G8	0.08193	Non-vaccine type	0.925
29.3333	G1	0.104356	Non-vaccine type	1
29.3333	G2	0.107482	Vaccine type	1
29.3333	G3	0.25769	Vaccine type	1
29.3333	G4	0.0798116	Non-vaccine type	0.95
29.3333	G5	0.0625107	Vaccine type	1
29.3333	G6	0.148548	Non-vaccine type	0.9
29.3333	G7	0.157658	Non-vaccine type	0.975
29.3333	G8	0.0819438	Non-vaccine type	0.925
29.5	G1	0.104344	Non-vaccine type	1
29.5	G2	0.107529	Vaccine type	1
29.5	G3	0.257718	Vaccine type	1
29.5	G4	0.0797862	Non-vaccine type	0.95
29.5	G5	0.0624951	Vaccine type	1
29.5	G6	0.148533	Non-vaccine type	0.9
29.5	G7	0.157637	Non-vaccine type	0.975
29.5	G8	0.0819573	Non-vaccine type	0.925
29.6667	G1	0.104333	Non-vaccine type	1
29.6667	G2	0.107575	Vaccine type	1
29.6667	G3	0.257745	Vaccine type	1
29.6667	G4	0.0797614	Non-vaccine type	0.95
29.6667	G5	0.0624798	Vaccine type	1
29.6667	G6	0.148519	Non-vaccine type	0.9
29.6667	G7	0.157617	Non-vaccine type	0.975
29.6667	G8	0.0819705	Non-vaccine type	0.925
29.8333	G1	0.104321	Non-vaccine type	1
29.8333	G2	0.107619	Vaccine type	1
29.8333	G3	0.257772	Vaccine type	1
29.8333	G4	0.0797373	Non-vaccine type	0.95
29.8333	G5	0.0624649	Vaccine type	1
29.8333	G6	0.148505	Non-vaccine type	0.9
29.8333	G7	0.157597	Non-vaccine type	0.975
29.8333	G8	0.0819835	Non-vaccine type	0.925
30	G1	0.10431	Non-vaccine type	1
30	G2	0.107663	Vaccine type	1
30	G3	0.257798	Vaccine type	1
30	G4	0.0797137	Non-vaccine type	0.95
30	G5	0.0624503	Vaccine type	1
30	G6	0.148492	Non-vaccine type	0.9
30	G7	0.157577	Non-vaccine type	0.975
30	G8	0.0819962	Non-vaccine type	0.925
30.1667	G1	0.1043	Non-vaccine type	1
30.1667	G2	0.107705	Vaccine type	1
30.1667	G3	0.257823	Vaccine type	1
30.1667	G4	0.0796908	Non-vaccine type	0.95
30.1667	G5	0.0624359	Vaccine type	1
30.1667	G6	0.148478	Non-vaccine type	0.9
30.1667	G7	0.157558	Non-vaccine type	0.975
30.1667	G8	0.0820086	Non-vaccine type	0.925
30.3333	G1	0.104289	Non-vaccine type	1
30.3333	G2	0.107746	Vaccine type	1
30.3333	G3	0.257848	Vaccine type	1
30.3333	G4	0.0796684	Non-vaccine type	0.95
30.3333	G5	0.0624219	Vaccine type	1
30.3333	G6	0.148465	Non-vaccine type	0.9
30.3333	G7	0.15754	Non-vaccine type	0.975
30.3333	G8	0.0820208	Non-vaccine type	0.925
30.5	G1	0.104279	Non-vaccine type	1
30.5	G2	0.107786	Vaccine type	1
30.5	G3	0.257872	Vaccine type	1
30.5	G4	0.0796466	Non-vaccine type	0.95
30.5	G5	0.0624082	Vaccine type	1
30.5	G6	0.148453	Non-vaccine type	0.9
30.5	G7	0.157522	Non-vaccine type	0.975
30.5	G8	0.0820327	Non-vaccine type	0.925
30.6667	G1	0.104269	Non-vaccine type	1
30.6667	G2	0.107826	Vaccine type	1
30.6667	G3	0.257895	Vaccine type	1
30.6667	G4	0.0796254	Non-vaccine type	0.95
30.6667	G5	0.0623948	Vaccine type	1
30.6667	G6	0.14844	Non-vaccine type	0.9
30.6667	G7	0.157505	Non-vaccine type	0.975
30.6667	G8	0.0820443	Non-vaccine type	0.925
30.8333	G1	0.10426	Non-vaccine type	1
30.8333	G2	0.107864	Vaccine type	1
30.8333	G3	0.257918	Vaccine type	1
30.8333	G4	0.0796047	Non-vaccine type	0.95
30.8333	G5	0.0623817	Vaccine type	1
30.8333	G6	0.148428	Non-vaccine type	0.9
30.8333	G7	0.157488	Non-vaccine type	0.975
30.8333	G8	0.0820557	Non-vaccine type	0.925
31	G1	0.104251	Non-vaccine type	1
31	G2	0.107901	Vaccine type	1
31	G3	0.257941	Vaccine type	1
31	G4	0.0795845	Non-vaccine type	0.95
31	G5	0.0623688	Vaccine type	1
31	G6	0.148416	Non-vaccine type	0.9
31	G7	0.157471	Non-vaccine type	0.975
31	G8	0.0820669	Non-vaccine type	0.925
31.1667	G1	0.104242	Non-vaccine type	1
31.1667	G2	0.107938	Vaccine type	1
31.1667	G3	0.257962	Vaccine type	1
31.1667	G4	0.0795649	Non-vaccine type	0.95
31.1667	G5	0.0623563	Vaccine type	1
31.1667	G6	0.148405	Non-vaccine type	0.9
31.1667	G7	0.157455	Non-vaccine type	0.975
31.1667	G8	0.0820778	Non-vaccine type	0.925
31.3333	G1	0.104233	Non-vaccine type	1
31.3333	G2	0.107973	Vaccine type	1
31.3333	G3	0.257984	Vaccine type	1
31.3333	G4	0.0795457	Non-vaccine type	0.95
31.3333	G5	0.062344	Vaccine type	1
31.3333	G6	0.148393	Non-vaccine type	0.9
31.3333	G7	0.157439	Non-vaccine type	0.975
31.3333	G8	0.0820885	Non-vaccine type	0.925
31.5	G1	0.104224	Non-vaccine type	1
31.5	G2	0.108008	Vaccine type	1
31.5	G3	0.258004	Vaccine type	1
31.5	G4	0.0795271	Non-vaccine type	0.95
31.5	G5	0.0623319	Vaccine type	1
31.5	G6	0.148382	Non-vaccine type	0.9
31.5	G7	0.157423	Non-vaccine type	0.975
31.5	G8	0.0820989	Non-vaccine type	0.925
31.6667	G1	0.104216	Non-vaccine type	1
31.6667	G2	0.108041	Vaccine type	1
31.6667	G3	0.258025	Vaccine type	1
31.6667	G4	0.0795089	Non-vaccine type	0.95
31.6667	G5	0.0623201	Vaccine type	1
31.6667	G6	0.148371	Non-vaccine type	0.9
31.6667	G7	0.157408	Non-vaccine type	0.975
31.6667	G8	0.0821091	Non-vaccine type	0.925
31.8333	G1	0.104208	Non-vaccine type	1
31.8333	G2	0.108074	Vaccine type	1
31.8333	G3	0.258044	Vaccine type	1
31.8333	G4	0.0794912	Non-vaccine type	0.95
31.8333	G5	0.0623086	Vaccine type	1
31.8333	G6	0.148361	Non-vaccine type	0.9
31.8333	G7	0.157394	Non-vaccine type	0.975
31.8333	G8	0.0821191	Non-vaccine type	0.925
32	G1	0.1042	Non-vaccine type	1
32	G2	0.108106	Vaccine type	1
32	G3	0.258064	Vaccine type	1
32	G4	0.079474	Non-vaccine type	0.95
32	G5	0.0622973	Vaccine type	1
32	G6	0.14835	Non-vaccine type	0.9
32	G7	0.157379	Non-vaccine type	0.975
32	G8	0.0821289	Non-vaccine type	0.925
32.1667	G1	0.104193	Non-vaccine type	1
32.1667	G2	0.108137	Vaccine type	1
32.1667	G3	0.258082	Vaccine type	1
32.1667	G4	0.0794572	Non-vaccine type	0.95
32.1667	G5	0.0622862	Vaccine type	1
32.1667	G6	0.14834	Non-vaccine type	0.9
32.1667	G7	0.157365	Non-vaccine type	0.975
32.1667	G8	0.0821385	Non-vaccine type	0.925
32.3333	G1	0.104185	Non-vaccine type	1
32.3333	G2	0.108168	Vaccine type	1
32.3333	G3	0.258101	Vaccine type	1
32.3333	G4	0.0794408	Non-vaccine type	0.95
32.3333	G5	0.0622754	Vaccine type	1
32.3333	G6	0.14833	Non-vaccine type	0.9
32.3333	G7	0.157352	Non-vaccine type	0.975
32.3333	G8	0.0821479	Non-vaccine type	0.925
32.5	G1	0.104178	Non-vaccine type	1
32.5	G2	0.108198	Vaccine type	1
32.5	G3	0.258119	Vaccine type	1
32.5	G4	0.0794249	Non-vaccine type	0.95
32.5	G5	0.0622648	Vaccine type	1
32.5	G6	0.14832	Non-vaccine type	0.9
32.5	G7	0.157339	Non-vaccine type	0.975
32.5	G8	0.0821571	Non-vaccine type	0.925
32.6667	G1	0.104171	Non-vaccine type	1
32.6667	G2	0.108226	Vaccine type	1
32.6667	G3	0.258136	Vaccine type	1
32.6667	G4	0.0794093	Non-vaccine type	0.95
32.6667	G5	0.0622544	Vaccine type	1
32.6667	G6	0.148311	Non-vaccine type	0.9
32.6667	G7	0.157326	Non-vaccine type	0.975
32.6667	G8	0.082166	Non-vaccine type	0.925
32.8333	G1	0.104164	Non-vaccine type	1
32.8333	G2	0.108255	Vaccine type	1
32.8333	G3	0.258153	Vaccine type	1
32.8333	G4	0.0793942	Non-vaccine type	0.95
32.8333	G5	0.0622443	Vaccine type	1
32.8333	G6	0.148302	Non-vaccine type	0.9
32.8333	G7	0.157313	Non-vaccine type	0.975
32.8333	G8	0.0821748	Non-vaccine type	0.925
33	G1	0.104158	Non-vaccine type	1
33	G2	0.108282	Vaccine type	1
33	G3	0.25817	Vaccine type	1
33	G4	0.0793795	Non-vaccine type	0.95
33	G5	0.0622343	Vaccine type	1
33	G6	0.148293	Non-vaccine type	0.9
33	G7	0.157301	Non-vaccine type	0.975
33	G8	0.0821834	Non-vaccine type	0.925
33.1667	G1	0.104151	Non-vaccine type	1
33.1667	G2	0.108309	Vaccine type	1
33.1667	G3	0.258186	Vaccine type	1
33.1667	G4	0.0793651	Non-vaccine type	0.95
33.1667	G5	0.0622246	Vaccine type	1
33.1667	G6	0.148284	Non-vaccine type	0.9
33.1667	G7	0.157289	Non-vaccine type	0.975
33.1667	G8	0.0821918	Non-vaccine type	0.925
33.3333	G1	0.104145	Non-vaccine type	1
33.3333	G2	0.108335	Vaccine type	1
33.3333	G3	0.258202	Vaccine type	1
33.3333	G4	0.0793512	Non-vaccine type	0.95
33.3333	G5	0.0622151	Vaccine type	1
33.3333	G6	0.148275	Non-vaccine type	0.9
33.3333	G7	0.157277	Non-vaccine type	0.975
33.3333	G8	0.0822	Non-vaccine type	0.925
33.5	G1	0.104139	Non-vaccine type	1
33.5	G2	0.108361	Vaccine type	1
33.5	G3	0.258217	Vaccine type	1
33.5	G4	0.0793376	Non-vaccine type	0.95
33.5	G5	0.0622057	Vaccine type	1
33.5	G6	0.148267	Non-vaccine type	0.9
33.5	G7	0.157266	Non-vaccine type	0.975
33.5	G8	0.0822081	Non-vaccine type	0.925
33.6667	G1	0.104133	Non-vaccine type	1
33.6667	G2	0.108385	Vaccine type	1
33.6667	G3	0.258232	Vaccine type	1
33.6667	G4	0.0793243	Non-vaccine type	0.95
33.6667	G5	0.0621966	Vaccine type	1
33.6667	G6	0.148258	Non-vaccine type	0.9
33.6667	G7	0.157254	Non-vaccine type	0.975
33.6667	G8	0.0822159	Non-vaccine type	0.925
33.8333	G1	0.104127	Non-vaccine type	1
33.8333	G2	0.10841	Vaccine type	1
33.8333	G3	0.258247	Vaccine type	1
33.8333	G4	0.0793114	Non-vaccine type	0.95
33.8333	G5	0.0621876	Vaccine type	1
33.8333	G6	0.14825	Non-vaccine type	0.9
33.8333	G7	0.157244	Non-vaccine type	0.975
33.8333	G8	0.0822236	Non-vaccine type	0.925
34	G1	0.104122	Non-vaccine type	1
34	G2	0.108433	Vaccine type	1
34	G3	0.258261	Vaccine type	1
34	G4	0.0792988	Non-vaccine type	0.95
34	G5	0.0621789	Vaccine type	1
34	G6	0.148242	Non-vaccine type	0.9
34	G7	0.157233	Non-vaccine type	0.975
34	G8	0.0822311	Non-vaccine type	0.925
34.1667	G1	0.104116	Non-vaccine type	1
34.1667	G2	0.108456	Vaccine type	1
34.1667	G3	0.258275	Vaccine type	1
34.1667	G4	0.0792866	Non-vaccine type	0.95
34.1667	G5	0.0621703	Vaccine type	1
34.1667	G6	0.148234	Non-vaccine type	0.9
34.1667	G7	0.157223	Non-vaccine type	0.975
34.1667	G8	0.0822385	Non-vaccine type	0.925
34.3333	G1	0.104111	Non-vaccine type	1
34.3333	G2	0.108479	Vaccine type	1
34.3333	G3	0.258289	Vaccine type	1
34.3333	G4	0.0792747	Non-vaccine type	0.95
34.3333	G5	0.0621619	Vaccine type	1
34.3333	G6	0.148227	Non-vaccine type	0.9
34.3333	G7	0.157213	Non-vaccine type	0.975
34.3333	G8	0.0822457	Non-vaccine type	0.925
34.5	G1	0.104106	Non-vaccine type	1
34.5	G2	0.108501	Vaccine type	1
34.5	G3	0.258302	Vaccine type	1
34.5	G4	0.0792631	Non-vaccine type	0.95
34.5	G5	0.0621537	Vaccine type	1
34.5	G6	0.148219	Non-vaccine type	0.9
34.5	G7	0.157203	Non-vaccine type	0.975
34.5	G8	0.0822527	Non-vaccine type	0.925
34.6667	G1	0.104101	Non-vaccine type	1
34.6667	G2	0.108522	Vaccine type	1
34.6667	G3	0.258315	Vaccine type	1
34.6667	G4	0.0792517	Non-vaccine type	0.95
34.6667	G5	0.0621456	Vaccine type	1
34.6667	G6	0.148212	Non-vaccine type	0.9
34.6667	G7	0.157193	Non-vaccine type	0.975
34.6667	G8	0.0822596	Non-vaccine type	0.925
34.8333	G1	0.104096	Non-vaccine type	1
34.8333	G2	0.108543	Vaccine type	1
34.8333	G3	0.258328	Vaccine type	1
34.8333	G4	0.0792407	Non-vaccine type	0.95
34.8333	G5	0.0621377	Vaccine type	1
34.8333	G6	0.148205	Non-vaccine type	0.9
34.8333	G7	0.157184	Non-vaccine type	0.975
34.8333	G8	0.0822663	Non-vaccine type	0.925
35	G1	0.104091	Non-vaccine type	1
35	G2	0.108563	Vaccine type	1
35	G3	0.25834	Vaccine type	1
35	G4	0.07923	Non-vaccine type	0.95
35	G5	0.06213	Vaccine type	1
35	G6	0.148198	Non-vaccine type	0.9
35	G7	0.157175	Non-vaccine type	0.975
35	G8	0.0822729	Non-vaccine type	0.925
35.1667	G1	0.104086	Non-vaccine type	1
35.1667	G2	0.108583	Vaccine type	1
35.1667	G3	0.258352	Vaccine type	1
35.1667	G4	0.0792196	Non-vaccine type	0.95
35.1667	G5	0.0621225	Vaccine type	1
35.1667	G6	0.148191	Non-vaccine type	0.9
35.1667	G7	0.157166	Non-vaccine type	0.975
35.1667	G8	0.0822794	Non-vaccine type	0.925
35.3333	G1	0.104082	Non-vaccine type	1
35.3333	G2	0.108602	Vaccine type	1
35.3333	G3	0.258364	Vaccine type	1
35.3333	G4	0.0792094	Non-vaccine type	0.95
35.3333	G5	0.0621151	Vaccine type	1
35.3333	G6	0.148185	Non-vaccine type	0.9
35.3333	G7	0.157157	Non-vaccine type	0.975
35.3333	G8	0.0822857	Non-vaccine type	0.925
35.5	G1	0.104078	Non-vaccine type	1
35.5	G2	0.108621	Vaccine type	1
35.5	G3	0.258375	Vaccine type	1
35.5	G4	0.0791996	Non-vaccine type	0.95
35.5	G5	0.0621078	Vaccine type	1
35.5	G6	0.148178	Non-vaccine type	0.9
35.5	G7	0.157149	Non-vaccine type	0.975
35.5	G8	0.0822918	Non-vaccine type	0.925
35.6667	G1	0.104073	Non-vaccine type	1
35.6667	G2	0.108639	Vaccine type	1
35.6667	G3	0.258387	Vaccine type	1
35.6667	G4	0.0791899	Non-vaccine type	0.95
35.6667	G5	0.0621007	Vaccine type	1
35.6667	G6	0.148172	Non-vaccine type	0.9
35.6667	G7	0.157141	Non-vaccine type	0.975
35.6667	G8	0.0822979	Non-vaccine type	0.925
35.8333	G1	0.104069	Non-vaccine type	1
35.8333	G2	0.108657	Vaccine type	1
35.8333	G3	0.258398	Vaccine type	1
35.8333	G4	0.0791806	Non-vaccine type	0.95
35.8333	G5	0.0620937	Vaccine type	1
35.8333	G6	0.148166	Non-vaccine type	0.9
35.8333	G7	0.157133	Non-vaccine type	0.975
35.8333	G8	0.0823038	Non-vaccine type	0.925
36	G1	0.104065	Non-vaccine type	1
36	G2	0.108674	Vaccine type	1
36	G3	0.258408	Vaccine type	1
36	G4	0.0791714	Non-vaccine type	0.95
36	G5	0.0620869	Vaccine type	1
36	G6	0.148159	Non-vaccine type	0.9
36	G7	0.157125	Non-vaccine type	0.975
36	G8	0.0823095	Non-vaccine type	0.925
36.1667	G1	0.104061	Non-vaccine type	1
36.1667	G2	0.108691	Vaccine type	1
36.1667	G3	0.258419	Vaccine type	1
36.1667	G4	0.0791626	Non-vaccine type	0.95
36.1667	G5	0.0620802	Vaccine type	1
36.1667	G6	0.148154	Non-vaccine type	0.9
36.1667	G7	0.157117	Non-vaccine type	0.975
36.1667	G8	0.0823152	Non-vaccine type	0.925
36.3333	G1	0.104057	Non-vaccine type	1
36.3333	G2	0.108708	Vaccine type	1
36.3333	G3	0.258429	Vaccine type	1
36.3333	G4	0.0791539	Non-vaccine type	0.95
36.3333	G5	0.0620737	Vaccine type	1
36.3333	G6	0.148148	Non-vaccine type	0.9
36.3333	G7	0.15711	Non-vaccine type	0.975
36.3333	G8	0.0823207	Non-vaccine type	0.925
36.5	G1	0.104054	Non-vaccine type	1
36.5	G2	0.108724	Vaccine type	1
36.5	G3	0.258439	Vaccine type	1
36.5	G4	0.0791455	Non-vaccine type	0.95
36.5	G5	0.0620673	Vaccine type	1
36.5	G6	0.148142	Non-vaccine type	0.9
36.5	G7	0.157103	Non-vaccine type	0.975
36.5	G8	0.0823261	Non-vaccine type	0.925
36.6667	G1	0.10405	Non-vaccine type	1
36.6667	G2	0.10874	Vaccine type	1
36.6667	G3	0.258448	Vaccine type	1
36.6667	G4	0.0791373	Non-vaccine type	0.95
36.6667	G5	0.062061	Vaccine type	1
36.6667	G6	0.148136	Non-vaccine type	0.9
36.6667	G7	0.157096	Non-vaccine type	0.975
36.6667	G8	0.0823314	Non-vaccine type	0.925
36.8333	G1	0.104047	Non-vaccine type	1
36.8333	G2	0.108755	Vaccine type	1
36.8333	G3	0.258458	Vaccine type	1
36.8333	G4	0.0791294	Non-vaccine type	0.95
36.8333	G5	0.0620549	Vaccine type	1
36.8333	G6	0.148131	Non-vaccine type	0.9
36.8333	G7	0.157089	Non-vaccine type	0.975
36.8333	G8	0.0823365	Non-vaccine type	0.925
37	G1	0.104043	Non-vaccine type	1
37	G2	0.10877	Vaccine type	1
37	G3	0.258467	Vaccine type	1
37	G4	0.0791216	Non-vaccine type	0.95
37	G5	0.0620489	Vaccine type	1
37	G6	0.148126	Non-vaccine type	0.9
37	G7	0.157082	Non-vaccine type	0.975
37	G8	0.0823416	Non-vaccine type	0.925
37.1667	G1	0.10404	Non-vaccine type	1
37.1667	G2	0.108785	Vaccine type	1
37.1667	G3	0.258476	Vaccine type	1
37.1667	G4	0.079114	Non-vaccine type	0.95
37.1667	G5	0.062043	Vaccine type	1
37.1667	G6	0.14812	Non-vaccine type	0.9
37.1667	G7	0.157075	Non-vaccine type	0.975
37.1667	G8	0.0823465	Non-vaccine type	0.925
37.3333	G1	0.104037	Non-vaccine type	1
37.3333	G2	0.108799	Vaccine type	1
37.3333	G3	0.258485	Vaccine type	1
37.3333	G4	0.0791067	Non-vaccine type	0.95
37.3333	G5	0.0620372	Vaccine type	1
37.3333	G6	0.148115	Non-vaccine type	0.9
37.3333	G7	0.157069	Non-vaccine type	0.975
37.3333	G8	0.0823513	Non-vaccine type	0.925
37.5	G1	0.104034	Non-vaccine type	1
37.5	G2	0.108813	Vaccine type	1
37.5	G3	0.258493	Vaccine type	1
37.5	G4	0.0790996	Non-vaccine type	0.95
37.5	G5	0.0620315	Vaccine type	1
37.5	G6	0.14811	Non-vaccine type	0.9
37.5	G7	0.157063	Non-vaccine type	0.975
37.5	G8	0.082356	Non-vaccine type	0.925
37.6667	G1	0.104031	Non-vaccine type	1
37.6667	G2	0.108826	Vaccine type	1
37.6667	G3	0.258502	Vaccine type	1
37.6667	G4	0.0790926	Non-vaccine type	0.95
37.6667	G5	0.062026	Vaccine type	1
37.6667	G6	0.148106	Non-vaccine type	0.9
37.6667	G7	0.157057	Non-vaccine type	0.975
37.6667	G8	0.0823606	Non-vaccine type	0.925
37.8333	G1	0.104028	Non-vaccine type	1
37.8333	G2	0.108839	Vaccine type	1
37.8333	G3	0.25851	Vaccine type	1
37.8333	G4	0.0790858	Non-vaccine type	0.95
37.8333	G5	0.0620205	Vaccine type	1
37.8333	G6	0.148101	Non-vaccine type	0.9
37.8333	G7	0.157051	Non-vaccine type	0.975
37.8333	G8	0.0823652	Non-vaccine type	0.925
37.9724	G1	0.104025	Non-vaccine type	1
37.9724	G2	0.10885	Vaccine type	1
37.9724	G3	0.258517	Vaccine type	1
37.9724	G4	0.0790803	Non-vaccine type	0.95
37.9724	G5	0.0620161	Vaccine type	1
37.9724	G6	0.148097	Non-vaccine type	0.9
37.9724	G7	0.157046	Non-vaccine type	0.975
37.9724	G8	0.0823688	Non-vaccine type	0.925
40	G1	0.182307	Non-vaccine type	1
40	G2	1.90961e-05	Vaccine type	1
40	G3	1.90961e-05	Vaccine type	1
40	G4	0.138584	Non-vaccine type	0.95
40	G5	1.90961e-05	Vaccine type	1
40	G6	0.259538	Non-vaccine type	0.9
40	G7	0.275222	Non-vaccine type	0.975
40	G8	0.144349	Non-vaccine type	0.925
40.5	G1	0.203249	Non-vaccine type	1
40.5	G2	1.90961e-05	Vaccine type	1
40.5	G3	1.90961e-05	Vaccine type	1
40.5	G4	0.160274	Non-vaccine type	0.95
40.5	G5	1.90961e-05	Vaccine type	1
40.5	G6	0.235373	Non-vaccine type	0.9
40.5	G7	0.255357	Non-vaccine type	0.975
40.5	G8	0.145747	Non-vaccine type	0.925
41	G1	0.217977	Non-vaccine type	1
41	G2	1.90961e-05	Vaccine type	1
41	G3	1.90961e-05	Vaccine type	1
41	G4	0.176277	Non-vaccine type	0.95
41	G5	1.90961e-05	Vaccine type	1
41	G6	0.21727	Non-vaccine type	0.9
41	G7	0.242028	Non-vaccine type	0.975
41	G8	0.146448	Non-vaccine type	0.925
41.5	G1	0.228161	Non-vaccine type	1
41.5	G2	1.90961e-05	Vaccine type	1
41.5	G3	1.90961e-05	Vaccine type	1
41.5	G4	0.187595	Non-vaccine type	0.95
41.5	G5	1.90961e-05	Vaccine type	1
41.5	G6	0.203857	Non-vaccine type	0.9
41.5	G7	0.233322	Non-vaccine type	0.975
41.5	G8	0.147065	Non-vaccine type	0.925
42	G1	0.235206	Non-vaccine type	1
42	G2	1.90961e-05	Vaccine type	1
42	G3	1.90961e-05	Vaccine type	1
42	G4	0.195374	Non-vaccine type	0.95
42	G5	1.90961e-05	Vaccine type	1
42	G6	0.193873	Non-vaccine type	0.9
42	G7	0.227749	Non-vaccine type	0.975
42	G8	0.147798	Non-vaccine type	0.925
42.5	G1	0.240127	Non-vaccine type	1
42.5	G2	1.90961e-05	Vaccine type	1
42.5	G3	1.90961e-05	Vaccine type	1
42.5	G4	0.2006	Non-vaccine type	0.95
42.5	G5	1.90961e-05	Vaccine type	1
42.5	G6	0.186355	Non-vaccine type	0.9
42.5	G7	0.224246	Non-vaccine type	0.975
42.5	G8	0.148672	Non-vaccine type	0.925
43	G1	0.243622	Non-vaccine type	1
43	G2	1.90961e-05	Vaccine type	1
43	G3	1.90961e-05	Vaccine type	1
43	G4	0.20403	Non-vaccine type	0.95
43	G5	1.90961e-05	Vaccine type	1
43	G6	0.18061	Non-vaccine type	0.9
43	G7	0.222088	Non-vaccine type	0.975
43	G8	0.14965	Non-vaccine type	0.925
43.5	G1	0.246155	Non-vaccine type	1
43.5	G2	1.90961e-05	Vaccine type	1
43.5	G3	1.90961e-05	Vaccine type	1
43.5	G4	0.206219	Non-vaccine type	0.95
43.5	G5	1.90961e-05	Vaccine type	1
43.5	G6	0.176152	Non-vaccine type	0.9
43.5	G7	0.220787	Non-vaccine type	0.975
43.5	G8	0.150687	Non-vaccine type	0.925
44	G1	0.248036	Non-vaccine type	1
44	G2	1.90961e-05	Vaccine type	1
44	G3	1.90961e-05	Vaccine type	1
44	G4	0.207558	Non-vaccine type	0.95
44	G5	1.90961e-05	Vaccine type	1
44	G6	0.172641	Non-vaccine type	0.9
44	G7	0.220024	Non-vaccine type	0.975
44	G8	0.151741	Non-vaccine type	0.925
44.5	G1	0.249471	Non-vaccine type	1
44.5	G2	1.90961e-05	Vaccine type	1
44.5	G3	1.90961e-05	Vaccine type	1
44.5	G4	0.208321	Non-vaccine type	0.95
44.5	G5	1.90961e-05	Vaccine type	1
44.5	G6	0.169835	Non-vaccine type	0.9
44.5	G7	0.219589	Non-vaccine type	0.975
44.5	G8	0.152783	Non-vaccine type	0.925
45	G1	0.250596	Non-vaccine type	1
45	G2	1.90961e-05	Vaccine type	1
45	G3	1.90961e-05	Vaccine type	1
45	G4	0.208698	Non-vaccine type	0.95
45	G5	1.90961e-05	Vaccine type	1
45	G6	0.167565	Non-vaccine type	0.9
45	G7	0.219351	Non-vaccine type	0.975
45	G8	0.15379	Non-vaccine type	0.925
45.5	G1	0.2515	Non-vaccine type	1
45.5	G2	1.90961e-05	Vaccine type	1
45.5	G3	1.90961e-05	Vaccine type	1
45.5	G4	0.208819	Non-vaccine type	0.95
45.5	G5	1.90961e-05	Vaccine type	1
45.5	G6	0.165706	Non-vaccine type	0.9
45.5	G7	0.219225	Non-vaccine type	0.975
45.5	G8	0.15475	Non-vaccine type	0.925
46	G1	0.252246	Non-vaccine type	1
46	G2	1.90961e-05	Vaccine type	1
46	G3	1.90961e-05	Vaccine type	1
46	G4	0.208773	Non-vaccine type	0.95
46	G5	1.90961e-05	Vaccine type	1
46	G6	0.164168	Non-vaccine type	0.9
46	G7	0.21916	Non-vaccine type	0.975
46	G8	0.155653	Non-vaccine type	0.925
46.5	G1	0.252874	Non-vaccine type	1
46.5	G2	1.90961e-05	Vaccine type	1
46.5	G3	1.90961e-05	Vaccine type	1
46.5	G4	0.208621	Non-vaccine type	0.95
46.5	G5	1.90961e-05	Vaccine type	1
46.5	G6	0.162883	Non-vaccine type	0.9
46.5	G7	0.219125	Non-vaccine type	0.975
46.5	G8	0.156497	Non-vaccine type	0.925
47	G1	0.253413	Non-vaccine type	1
47	G2	1.90961e-05	Vaccine type	1
47	G3	1.90961e-05	Vaccine type	1
47	G4	0.208404	Non-vaccine type	0.95
47	G5	1.90961e-05	Vaccine type	1
47	G6	0.161802	Non-vaccine type	0.9
47	G7	0.219102	Non-vaccine type	0.975
47	G8	0.157279	Non-vaccine type	0.925
47.5	G1	0.253882	Non-vaccine type	1
47.5	G2	1.90961e-05	Vaccine type	1
47.5	G3	1.90961e-05	Vaccine type	1
47.5	G4	0.208151	Non-vaccine type	0.95
47.5	G5	1.90961e-05	Vaccine type	1
47.5	G6	0.160884	Non-vaccine type	0.9
47.5	G7	0.219082	Non-vaccine type	0.975
47.5	G8	0.158002	Non-vaccine type	0.925
48	G1	0.254294	Non-vaccine type	1
48	G2	1.90961e-05	Vaccine type	1
48	G3	1.90961e-05	Vaccine type	1
48	G4	0.207881	Non-vaccine type	0.95
48	G5	1.90961e-05	Vaccine type	1
48	G6	0.1601	Non-vaccine type	0.9
48	G7	0.219058	Non-vaccine type	0.975
48	G8	0.158667	Non-vaccine type	0.925
48.5	G1	0.25466	Non-vaccine type	1
48.5	G2	1.90961e-05	Vaccine type	1
48.5	G3	1.90961e-05	Vaccine type	1
48.5	G4	0.207606	Non-vaccine type	0.95
48.5	G5	1.90961e-05	Vaccine type	1
48.5	G6	0.159427	Non-vaccine type	0.9
48.5	G7	0.219031	Non-vaccine type	0.975
48.5	G8	0.159276	Non-vaccine type	0.925
49	G1	0.254986	Non-vaccine type	1
49	G2	1.90961e-05	Vaccine type	1
49	G3	1.90961e-05	Vaccine type	1
49	G4	0.207335	Non-vaccine type	0.95
49	G5	1.90961e-05	Vaccine type	1
49	G6	0.158846	Non-vaccine type	0.9
49	G7	0.218999	Non-vaccine type	0.975
49	G8	0.159834	Non-vaccine type	0.925
49.5	G1	0.255279	Non-vaccine type	1
49.5	G2	1.90961e-05	Vaccine type	1
49.5	G3	1.90961e-05	Vaccine type	1
49.5	G4	0.207073	Non-vaccine type	0.95
49.5	G5	1.90961e-05	Vaccine type	1
49.5	G6	0.158341	Non-vaccine type	0.9
49.5	G7	0.218963	Non-vaccine type	0.975
49.5	G8	0.160343	Non-vaccine type	0.925
50	G1	0.255543	Non-vaccine type	1
50	G2	1.90961e-05	Vaccine type	1
50	G3	1.90961e-05	Vaccine type	1
50	G4	0.206824	Non-vaccine type	0.95
50	G5	1.90961e-05	Vaccine type	1
50	G6	0.157902	Non-vaccine type	0.9
50	G7	0.218924	Non-vaccine type	0.975
[truncated: 481 more rows]

## Sheet: figure_2_B
riskDif	r	change	rep	col
0.0009	0.685931	Increased	1	same
3e-05	0.174621	Increased	1	same
-0.00189	-1.03576	Decreased	1	same
0.00089	0.733071	Increased	1	same
-0.00012	0.181681	Decreased	1	diff
0.00011	0.242111	Increased	1	same
-0.00196	-0.980259	Decreased	1	same
-0.00078	-0.331099	Decreased	1	same
-0.00025	-0.0233991	Decreased	1	same
-0.00039	-0.00405905	Decreased	1	same
-0.0004	-0.103369	Decreased	1	same
0.00032	0.444411	Increased	1	same
0.0013	1.03351	Increased	1	same
-0.0012	-0.572259	Decreased	1	same
-0.00093	-0.374249	Decreased	1	same
0.00149	0.991981	Increased	1	same
0.00062	0.616891	Increased	1	same
0.00203	1.36247	Increased	1	same
-0.00078	-0.380309	Decreased	1	same
-0.00014	0.123231	Decreased	1	diff
-0.00132	-0.678919	Decreased	1	same
-0.00119	-0.592199	Decreased	1	same
-0.00026	-0.0597291	Decreased	1	same
0.00014	0.254611	Increased	1	same
-0.00032	0.0929709	Decreased	1	diff
0.00205	1.42632	Increased	1	same
0.00056	0.505811	Increased	1	same
0.00027	0.422321	Increased	1	same
0.00026	0.314451	Increased	1	same
0.00025	0.163411	Increased	1	same
7e-05	0.166191	Increased	1	same
0.00061	0.471721	Increased	1	same
0.00016	0.26018	Increased	2	same
0.00161	1.19842	Increased	2	same
-0.00251	-1.17009	Decreased	2	same
-0.00118	-0.51691	Decreased	2	same
0.00208	1.38198	Increased	2	same
0.00042	0.51677	Increased	2	same
-0.00083	-0.24055	Decreased	2	same
-0.001	-0.26819	Decreased	2	same
-0.00018	0.29631	Decreased	2	diff
-0.0007	-0.2705	Decreased	2	same
-0.00279	-1.3729	Decreased	2	same
-0.00214	-0.77141	Decreased	2	same
-0.00037	-0.12175	Decreased	2	same
-0.001	-0.35162	Decreased	2	same
0.00047	0.41085	Increased	2	same
-0.00147	-0.77102	Decreased	2	same
-0.00037	-0.0328397	Decreased	2	same
0.00145	1.05295	Increased	2	same
0.0014	1.09161	Increased	2	same
0.00057	0.56245	Increased	2	same
0.00029	0.49544	Increased	2	same
-0.00096	-0.32746	Decreased	2	same
-0.00118	-0.44024	Decreased	2	same
0.00283	1.9082	Increased	2	same
-0.00156	-0.80277	Decreased	2	same
-0.00015	0.17522	Decreased	2	diff
0.00107	0.85676	Increased	2	same
0.00167	1.28006	Increased	2	same
0.00029	0.3754	Increased	2	same
0.00129	1.00991	Increased	2	same
0.00288	1.96785	Increased	2	same
-6e-05	0.0785203	Decreased	2	diff
-0.00114	-0.61867	Decreased	3	same
-0.00332	-1.82457	Decreased	3	same
-0.00162	-0.77862	Decreased	3	same
0.00264	1.85438	Increased	3	same
-0.0035	-2.05355	Decreased	3	same
0.00013	0.18605	Increased	3	same
-0.00065	-0.30529	Decreased	3	same
-2e-05	0.12802	Decreased	3	diff
-0.00072	-0.37501	Decreased	3	same
0.00016	0.28022	Increased	3	same
0.00017	0.29727	Increased	3	same
0.00014	0.02789	Increased	3	same
0.00052	0.47979	Increased	3	same
-0.0002	0.03426	Decreased	3	diff
0.00015	0.33739	Increased	3	same
-0.00054	-0.29279	Decreased	3	same
0.00162	1.04794	Increased	3	same
-0.00019	0.01179	Decreased	3	diff
-0.00054	-0.24007	Decreased	3	same
-0.00054	-0.07804	Decreased	3	same
0.00041	0.20519	Increased	3	same
-0.00159	-0.76758	Decreased	3	same
0.00063	0.40482	Increased	3	same
0.00156	0.97939	Increased	3	same
0.00281	1.84028	Increased	3	same
5e-05	0.29074	Increased	3	same
0.00127	0.77475	Increased	3	same
-0.00103	-0.58664	Decreased	3	same
0.00354	2.22238	Increased	3	same
6e-05	0.18562	Increased	3	same
-0.00026	-0.08384	Decreased	3	same
4e-05	0.22372	Increased	3	same
3e-05	0.520256	Increased	4	same
-0.00047	0.278436	Decreased	4	diff
-0.00219	-0.837134	Decreased	4	same
0.00249	1.89781	Increased	4	same
-0.0002	0.343556	Decreased	4	diff
0.0046	2.94722	Increased	4	same
-0.00211	-0.654684	Decreased	4	same
-0.00072	0.0199864	Decreased	4	diff
-0.00205	-0.562304	Decreased	4	same
0.00012	0.701946	Increased	4	same
0.00286	2.07592	Increased	4	same
0.00258	1.9156	Increased	4	same
-0.00198	-0.775884	Decreased	4	same
-0.00029	0.0548764	Decreased	4	diff
0.00019	0.762426	Increased	4	same
-0.00017	0.450036	Decreased	4	diff
-0.0062	-3.25947	Decreased	4	same
0.00265	1.74518	Increased	4	same
-0.00079	0.0753864	Decreased	4	diff
0.00297	2.43966	Increased	4	same
-0.00123	-0.334414	Decreased	4	same
-0.00263	-1.08402	Decreased	4	same
0.0006	0.834396	Increased	4	same
-0.00189	-0.597664	Decreased	4	same
0.00444	2.92239	Increased	4	same
0.00254	1.87358	Increased	4	same
0.00104	1.10433	Increased	4	same
-9e-05	-0.0956836	Decreased	4	same
0.0011	1.26843	Increased	4	same
-0.0032	-1.21829	Decreased	4	same
-0.00125	-0.115894	Decreased	4	same
-0.00072	-0.186434	Decreased	4	same
0.00043	0.579787	Increased	5	same
-0.00063	-0.206833	Decreased	5	same
-0.00056	-0.269133	Decreased	5	same
3e-05	0.292047	Increased	5	same
0.0003	0.246307	Increased	5	same
-0.00198	-1.00044	Decreased	5	same
-0.00109	-0.621693	Decreased	5	same
0.00023	0.231677	Increased	5	same
-0.00126	-0.424403	Decreased	5	same
0.0022	1.48047	Increased	5	same
-0.00152	-0.787553	Decreased	5	same
0.00175	1.1868	Increased	5	same
8e-05	0.345307	Increased	5	same
0.00108	0.941377	Increased	5	same
-0.00072	-0.312923	Decreased	5	same
0.00032	0.439417	Increased	5	same
2e-05	0.191277	Increased	5	same
-0.00227	-1.24905	Decreased	5	same
0.00013	0.317257	Increased	5	same
0.00108	0.712517	Increased	5	same
0.00071	0.646057	Increased	5	same
-0.00033	-0.0826627	Decreased	5	same
0.00094	0.753987	Increased	5	same
-0.00123	-0.615423	Decreased	5	same
0.00021	0.294197	Increased	5	same
-0.00167	-0.913013	Decreased	5	same
0.00148	1.07562	Increased	5	same
-0.00012	0.0850873	Decreased	5	diff
-0.00191	-1.02388	Decreased	5	same
0.00234	1.62815	Increased	5	same
0.00294	1.99161	Increased	5	same
-0.00097	-0.305923	Decreased	5	same
0.00164	1.42661	Increased	6	same
0.00185	1.2546	Increased	6	same
0.00031	0.521878	Increased	6	same
0.00076	0.762758	Increased	6	same
0.00034	0.342178	Increased	6	same
-0.00336	-1.67981	Decreased	6	same
-0.00135	-0.554602	Decreased	6	same
-0.00067	-0.0441115	Decreased	6	same
-0.00239	-1.03741	Decreased	6	same
-0.00049	0.118228	Decreased	6	diff
-0.00087	-0.305272	Decreased	6	same
-0.0003	0.0399585	Decreased	6	diff
0.00149	1.26597	Increased	6	same
0.00365	2.46396	Increased	6	same
-0.00051	-0.0459615	Decreased	6	same
0.00103	0.852748	Increased	6	same
0.00185	1.36538	Increased	6	same
0.00091	0.748588	Increased	6	same
-0.00066	-0.361342	Decreased	6	same
-0.00367	-1.92636	Decreased	6	same
-0.00109	-0.392372	Decreased	6	same
0.00093	0.951338	Increased	6	same
-0.00072	-0.0510215	Decreased	6	same
0.0002	0.376918	Increased	6	same
-0.00049	-0.252782	Decreased	6	same
-0.00121	-0.372132	Decreased	6	same
-0.00176	-0.900822	Decreased	6	same
0.00051	0.506628	Increased	6	same
0.00201	1.40271	Increased	6	same
-0.00178	-0.767022	Decreased	6	same
0.0013	0.904968	Increased	6	same
0.00254	1.72191	Increased	6	same
-0.00166	-0.807505	Decreased	7	same
-0.00027	-0.0548846	Decreased	7	same
0.00049	0.399905	Increased	7	same
-0.00125	-0.530985	Decreased	7	same
-0.00145	-0.480765	Decreased	7	same
-0.00218	-1.05019	Decreased	7	same
0.00173	1.1104	Increased	7	same
0.00066	0.590265	Increased	7	same
-0.00101	-0.449605	Decreased	7	same
-0.00132	-0.455765	Decreased	7	same
-0.00023	0.0134954	Decreased	7	diff
0.00112	0.959515	Increased	7	same
0.00085	0.763435	Increased	7	same
-0.00082	-0.285325	Decreased	7	same
0.00362	2.30138	Increased	7	same
-0.00101	-0.467245	Decreased	7	same
0.00093	0.630875	Increased	7	same
-0.00045	-0.0351146	Decreased	7	same
-0.00101	-0.225655	Decreased	7	same
-0.00357	-1.76191	Decreased	7	same
0.00017	0.326955	Increased	7	same
-0.00064	-0.370255	Decreased	7	same
0.00167	1.23609	Increased	7	same
0.00235	1.68145	Increased	7	same
0.00072	0.660555	Increased	7	same
-0.00041	-0.177195	Decreased	7	same
0.00028	0.404945	Increased	7	same
0.00173	1.14019	Increased	7	same
0.00298	1.69406	Increased	7	same
-0.00128	-0.385555	Decreased	7	same
0.00085	0.580075	Increased	7	same
-0.0016	-0.687555	Decreased	7	same
0.00028	0.323519	Increased	8	same
-0.0027	-1.40487	Decreased	8	same
-0.00354	-1.7268	Decreased	8	same
0.00412	2.69463	Increased	8	same
-0.00123	-0.605361	Decreased	8	same
0.00244	1.57203	Increased	8	same
-0.00065	-0.0285409	Decreased	8	same
-0.00188	-0.816041	Decreased	8	same
0.00186	1.3776	Increased	8	same
-0.00162	-0.729031	Decreased	8	same
0.00159	1.23852	Increased	8	same
0.00024	0.0253591	Increased	8	same
-0.00184	-0.768861	Decreased	8	same
-0.00021	0.247439	Decreased	8	diff
0.00108	0.858459	Increased	8	same
0.00313	2.21369	Increased	8	same
-0.00127	-0.292721	Decreased	8	same
-0.00053	-0.102111	Decreased	8	same
0.00137	1.14026	Increased	8	same
-0.00197	-0.996921	Decreased	8	same
0.00087	0.617629	Increased	8	same
-0.00443	-2.39915	Decreased	8	same
0.00031	0.259989	Increased	8	same
-0.00055	-0.262311	Decreased	8	same
-0.00132	-0.603721	Decreased	8	same
0.00094	0.776229	Increased	8	same
-0.00125	-0.649111	Decreased	8	same
0.00035	0.437509	Increased	8	same
-0.00129	-0.680231	Decreased	8	same
0.00301	1.87045	Increased	8	same
0.00163	1.25596	Increased	8	same
0.00307	2.07534	Increased	8	same
0.00091	0.640582	Increased	9	same
-0.00214	-1.09206	Decreased	9	same
-0.00065	-0.165298	Decreased	9	same
-0.00102	-0.315368	Decreased	9	same
-0.00122	-0.667538	Decreased	9	same
-0.00012	0.110102	Decreased	9	diff
-0.00071	-0.244958	Decreased	9	same
0.00051	0.481222	Increased	9	same
0.00159	1.07085	Increased	9	same
0.00071	0.505892	Increased	9	same
-0.00205	-1.01881	Decreased	9	same
0.00104	0.722622	Increased	9	same
-0.0011	-0.518818	Decreased	9	same
-0.00059	-0.159908	Decreased	9	same
0.00014	0.315122	Increased	9	same
-0.00143	-0.627938	Decreased	9	same
0.00229	1.51561	Increased	9	same
-0.00092	-0.551538	Decreased	9	same
-0.00044	-0.142908	Decreased	9	same
-0.00073	-0.457818	Decreased	9	same
-0.00101	-0.460168	Decreased	9	same
-0.00239	-1.26997	Decreased	9	same
0.00033	0.375332	Increased	9	same
0.00066	0.444202	Increased	9	same
0.00091	0.569132	Increased	9	same
0.0009	0.725452	Increased	9	same
-0.00079	-0.322548	Decreased	9	same
0.00027	0.478812	Increased	9	same
0.00238	1.49378	Increased	9	same
-0.00064	-0.221368	Decreased	9	same
0.00193	1.29294	Increased	9	same
0.00338	1.92136	Increased	9	same
0.00271	1.60192	Increased	10	same
-0.00025	-0.0389718	Decreased	10	same
-0.0039	-1.7864	Decreased	10	same
-0.00136	-0.690182	Decreased	10	same
-0.00207	-0.905382	Decreased	10	same
-0.00066	-0.227942	Decreased	10	same
2e-05	0.239728	Increased	10	same
-0.00186	-0.808102	Decreased	10	same
0.00133	0.864298	Increased	10	same
0.00252	1.89534	Increased	10	same
0.00182	1.08998	Increased	10	same
-0.00302	-1.32256	Decreased	10	same
-0.0012	-0.482402	Decreased	10	same
0.00112	0.940148	Increased	10	same
-0.00179	-0.878442	Decreased	10	same
-0.00054	0.0631082	Decreased	10	diff
-0.00015	0.225198	Decreased	10	diff
-0.00101	-0.375812	Decreased	10	same
-0.00243	-1.04735	Decreased	10	same
0.00291	1.93954	Increased	10	same
0.00268	1.72578	Increased	10	same
0.00143	1.06785	Increased	10	same
-0.00089	-0.246472	Decreased	10	same
-0.00177	-0.667892	Decreased	10	same
0.00112	0.945438	Increased	10	same
0.0005	0.523618	Increased	10	same
0.00207	1.46328	Increased	10	same
0.00287	1.86901	Increased	10	same
0.00172	1.19835	Increased	10	same
-0.00291	-1.21403	Decreased	10	same
0.00045	0.529658	Increased	10	same
0.00054	0.474418	Increased	10	same

## Sheet: figure_3_A
SC	deltaE	r	change	col	Vaccine
01	0.032	1.002	Increased	same	Non-vaccine type
02A	0.022	6.18074	Increased	same	Non-vaccine type
02B	-0.018	-1.92668	Decreased	same	Non-vaccine type
03A	-0.002	-2.97569	Decreased	same	Non-vaccine type
03B	-0.003	1.21964	Decreased	diff	Non-vaccine type
04A	0.038	3.62646	Increased	same	Non-vaccine type
04B	-0.022	-0.695832	Decreased	same	Non-vaccine type
05	0.001	4.39408	Increased	same	Non-vaccine type
06A	-0.018	-0.909993	Decreased	same	Non-vaccine type
06B	-0.003	-1.15903	Decreased	same	Non-vaccine type
07	-0.003	-2.08389	Decreased	same	Non-vaccine type
08	-0.017	-3.46685	Decreased	same	Non-vaccine type
09	0.036	11.483	Increased	same	Mixed type
10	0.022	7.09441	Increased	same	Non-vaccine type
11	0.03	8.00055	Increased	same	Non-vaccine type
13	0.034	7.46546	Increased	same	Non-vaccine type
14	0.019	2.50446	Increased	same	Non-vaccine type
15	0.011	3.41385	Increased	same	Non-vaccine type
16A	0.001	0.0320884	Increased	same	Non-vaccine type
16B	0.012	2.08375	Increased	same	Non-vaccine type
18	-0.028	4.19769	Decreased	diff	Non-vaccine type
19A	-0.01	-1.55207	Decreased	same	Non-vaccine type
19B	0.026	1.99504	Increased	same	Non-vaccine type
20	0.009	0.306216	Increased	same	Non-vaccine type
21	0.016	6.9502	Increased	same	Mixed type
22	0.041	18.4856	Increased	same	Mixed type
23	0.053	17.7398	Increased	same	Mixed type
24	0.06	10.3857	Increased	same	Non-vaccine type
25	0.053	2.43589	Increased	same	Non-vaccine type
26A	-0.005	-10.4911	Decreased	same	Non-vaccine type
26B	0.006	-11.2884	Increased	diff	Non-vaccine type

## Sheet: figure_3_B
SC	PCV7.actual	SC_freq	SC_pred	Vaccine
01	NVT	0.0885417	0.05633	Non-vaccine type
02A	NVT	0.0364583	0.02746	Non-vaccine type
02B	NVT	0.00520833	0.02344	Non-vaccine type
03A	NVT	0.046875	0.05562	Non-vaccine type
03B	NVT	0.00520833	0.01482	Non-vaccine type
04A	NVT	0.0625	0.06029	Non-vaccine type
04B	NVT	0	0.00772	Non-vaccine type
05	NVT	0.03125	0.04423	Non-vaccine type
06A	NVT	0.00520833	0.03037	Non-vaccine type
06B	NVT	0.0260417	0.02506	Non-vaccine type
07	NVT	0.0104167	0.01498	Non-vaccine type
08	NVT	0.0260417	0.05359	Non-vaccine type
09	NVT	0.0989583	0.10605	Mixed type
11	NVT	0.046875	0.0295	Non-vaccine type
13	NVT	0.0625	0.0376	Non-vaccine type
14	NVT	0.0364583	0.02283	Non-vaccine type
15	NVT	0.0208333	0.0164	Non-vaccine type
16A	NVT	0.0104167	0.01327	Non-vaccine type
16B	NVT	0.0260417	0.01674	Non-vaccine type
18	NVT	0.00520833	0.07853	Non-vaccine type
19A	NVT	0.0104167	0.02941	Non-vaccine type
19B	NVT	0.0416667	0.01043	Non-vaccine type
20	NVT	0.0625	0.05218	Non-vaccine type
21	NVT	0.0416667	0.0524	Mixed type
25	NVT	0.0833333	0.02631	Non-vaccine type
26A	NVT	0.0520833	0.05596	Non-vaccine type
26B	NVT	0.0572917	0.0385	Non-vaccine type

## Sheet: figure_3_CD
SC	PCV7.actual	SC_freq	SC_pred	Vaccine	SC_freq_E1	diff_pred	diff_obs	diff	prorata	diff_predPro
06B	NVT	0.0260417	0.02506	Non-vaccine type	0.0218978	0.00316219	0.00414386	0.000981667	0.0425532	0.0206554
04A	NVT	0.0625	0.06029	Non-vaccine type	0.00729927	0.0529907	0.0552007	0.00221	0.0141844	0.00688513
16A	NVT	0.0104167	0.01327	Non-vaccine type	0.00729927	0.00597073	0.0031174	0.00285333	0.0141844	0.00688513
26A	NVT	0.0520833	0.05596	Non-vaccine type	0.0437956	0.0121644	0.00828771	0.00387667	0.0851064	0.0413108
15	NVT	0.0208333	0.0164	Non-vaccine type	0.00364964	0.0127504	0.0171837	0.00443333	0.0070922	0.00344256
07	NVT	0.0104167	0.01498	Non-vaccine type	0.0109489	0.00403109	-0.000532238	0.00456333	0.0212766	0.0103277
09	NVT	0.0989583	0.10605	Mixed type	0.0364964	0.0695536	0.062462	0.00709167	0.070922	0.0344256
04B	NVT	0	0.00772	Non-vaccine type	0.0218978	-0.0141778	-0.0218978	0.00772	0.0425532	0.0206554
03A	NVT	0.046875	0.05562	Non-vaccine type	0.0364964	0.0191236	0.0103786	0.008745	0.070922	0.0344256
02A	NVT	0.0364583	0.02746	Non-vaccine type	0.00364964	0.0238104	0.0328087	0.00899833	0.0070922	0.00344256
16B	NVT	0.0260417	0.01674	Non-vaccine type	0.00729927	0.00944073	0.0187424	0.00930167	0.0141844	0.00688513
03B	NVT	0.00520833	0.01482	Non-vaccine type	0.00729927	0.00752073	-0.00209094	0.00961167	0.0141844	0.00688513
20	NVT	0.0625	0.05218	Non-vaccine type	0.0364964	0.0156836	0.0260036	0.01032	0.070922	0.0344256
21	NVT	0.0416667	0.0524	Mixed type	0.0145985	0.0378015	0.0270681	0.0107333	0.0283688	0.0137703
05	NVT	0.03125	0.04423	Non-vaccine type	0.0218978	0.0223322	0.00935219	0.01298	0.0425532	0.0206554
14	NVT	0.0364583	0.02283	Non-vaccine type	0.00729927	0.0155307	0.0291591	0.0136283	0.0141844	0.00688513
11	NVT	0.046875	0.0295	Non-vaccine type	0.00364964	0.0258504	0.0432254	0.017375	0.0070922	0.00344256
02B	NVT	0.00520833	0.02344	Non-vaccine type	0.0218978	0.00154219	-0.0166895	0.0182317	0.0425532	0.0206554
26B	NVT	0.0572917	0.0385	Non-vaccine type	0.0364964	0.00200365	0.0207953	0.0187917	0.070922	0.0344256
19A	NVT	0.0104167	0.02941	Non-vaccine type	0.0182482	0.0111618	-0.00783151	0.0189933	0.035461	0.0172128
13	NVT	0.0625	0.0376	Non-vaccine type	0.0109489	0.0266511	0.0515511	0.0249	0.0212766	0.0103277
06A	NVT	0.00520833	0.03037	Non-vaccine type	0.0218978	0.00847219	-0.0166895	0.0251617	0.0425532	0.0206554
08	NVT	0.0260417	0.05359	Non-vaccine type	0.0364964	0.0170936	-0.0104547	0.0275483	0.070922	0.0344256
19B	NVT	0.0416667	0.01043	Non-vaccine type	0.00364964	0.00678036	0.038017	0.0312367	0.0070922	0.00344256
01	NVT	0.0885417	0.05633	Non-vaccine type	0.0328467	0.0234833	0.055695	0.0322117	0.0638298	0.0309831
25	NVT	0.0833333	0.02631	Non-vaccine type	0.00729927	0.0190107	0.0760341	0.0570233	0.0141844	0.00688513
18	NVT	0.00520833	0.07853	Non-vaccine type	0.0328467	0.0456833	-0.0276384	0.0733217	0.0638298	0.0309831

## Sheet: S1_Fig_B
id	SC	Serotype	Period
ERR907052_G1_NT_1998	1	36	38
ERR907091_G1_NT_1998	1	36	38
ERR907221_G1_NT_1998	1	36	38
ERR907283_G1_NT_1999	1	36	38
ERR907401_G1_NT_1999	1	36	38
ERR907411_G1_NT_2000	1	36	38
ERR907412_G1_NT_2000	1	36	38
ERR907427_G1_NT_1999	1	36	38
ERR907428_G1_NT_2000	1	36	38
ERR907261_G1_3_1999	2	36	38
ERR907067_G1_10A_1998	3	36	38
ERR907073_G1_10A_1998	3	36	38
ERR907074_G1_10A_1998	3	36	38
ERR907230_G1_10A_1998	3	36	38
ERR907241_G1_10A_1998	3	36	38
ERR907565_G1_10A_1999	3	36	38
ERR907208_G1_33F_1999	4	36	38
ERR907228_G1_11D_1998	4	36	38
ERR907229_G1_11D_1998	4	36	38
ERR907253_G1_11D_1999	4	36	38
ERR907256_G1_11D_1999	4	36	38
ERR907259_G1_11D_1999	4	36	38
ERR907273_G1_11D_1999	4	36	38
ERR907392_G1_11D_1999	4	36	38
ERR907570_G1_11D_1999	4	36	38
ERR907571_G1_11D_1999	4	36	38
ERR907274_G1_37_1999	5	36	38
ERR907576_G1_37_2000	5	36	38
ERR907105_G1_5_1999	6	36	38
ERR907391_G1_5_1999	6	36	38
ERR907077_G1_19A_1998	7	36	38
ERR907107_G1_19A_1999	7	36	38
ERR907108_G1_19A_1999	7	36	38
ERR907113_G1_19A_1999	7	36	38
ERR907278_G1_19A_1999	7	36	38
ERR907440_G1_19A_2000	7	36	38
ERR907087_G1_31_1998	9	36	38
ERR907109_G1_31_1999	9	36	38
ERR907114_G1_31_1999	9	36	38
ERR907117_G1_31_1999	9	36	38
ERR907204_G1_31_1999	9	36	38
ERR907426_G1_31_1999	9	36	38
ERR907057_G1_35F_1998	10	36	38
ERR907062_G1_35F_1998	10	36	38
ERR907116_G1_35F_1999	10	36	38
ERR907220_G1_35F_1998	10	36	38
ERR907407_G1_35F_1999	10	36	38
ERR907442_G1_35F_1998	10	36	38
ERR907054_G1_13_1998	11	36	38
ERR907094_G1_17F_1998	11	36	38
ERR907095_G1_13_1998	11	36	38
ERR907115_G1_17F_1999	11	36	38
ERR907437_G1_17F_1999	11	36	38
ERR907555_G1_17F_2000	11	36	38
ERR907263_G1_35A_1999	12	36	38
ERR907381_G1_35A_1999	12	36	38
ERR907384_G1_35A_1999	12	36	38
ERR907060_G1_35B_1998	13	36	38
ERR907078_G1_35B_1998	13	36	38
ERR907217_G1_35B_1999	13	36	38
ERR907232_G1_35B_1998	13	36	38
ERR907240_G1_35B_1998	13	36	38
ERR907279_G1_35B_1999	13	36	38
ERR907378_G1_35B_2000	13	36	38
ERR907385_G1_35B_1999	13	36	38
ERR907402_G1_35B_1999	13	36	38
ERR907435_G1_35B_2001	13	36	38
ERR907055_G1_23B_1998	14	36	38
ERR907092_G1_23B_1998	14	36	38
ERR907267_G1_23B_1999	14	36	38
ERR907268_G1_23A_1999	14	36	38
ERR907280_G1_23A_1999	14	36	38
ERR907414_G1_23A_2000	14	36	38
ERR907425_G1_23B_1999	14	36	38
ERR907438_G1_23B_1999	14	36	38
ERR907551_G1_23A_2000	14	36	38
ERR907562_G1_23B_2000	14	36	38
ERR907423_G1_35B_2000	16	36	38
ERR907282_G1_22A_1999	18	36	38
ERR907284_G1_22A_1999	18	36	38
ERR907432_G1_22A_2000	18	36	38
ERR907452_G1_16F_1998	19	36	38
ERR907572_G1_16F_1999	19	36	38
ERR907567_G1_15A_2000	20	36	38
ERR907085_G1_35F_1998	21	36	38
ERR907099_G1_35F_1998	21	36	38
ERR907089_G1_10A_1998	22	36	38
ERR907549_G1_10A_1999	22	36	38
ERR907065_G1_6B_1998	24	36	38
ERR907075_G1_6B_1998	24	36	38
ERR907098_G1_6B_1998	24	36	38
ERR907249_G1_6B_1999	24	36	38
ERR907276_G1_6B_1999	24	36	38
ERR907289_G1_6B_1999	24	36	38
ERR907388_G1_6B_1999	24	36	38
ERR907416_G1_6B_2000	24	36	38
ERR907449_G1_6B_1998	24	36	38
ERR907106_G1_15A_1999	25	36	38
ERR907227_G1_15A_1998	25	36	38
ERR907238_G1_15A_1998	25	36	38
ERR907251_G1_15A_1999	25	36	38
ERR907264_G1_15A_1999	25	36	38
ERR907456_G1_17F_1998	26	36	38
ERR907048_G1_22F_1998	27	36	38
ERR907110_G1_22F_1999	27	36	38
ERR907214_G1_22F_1999	27	36	38
ERR907265_G1_34_1999	27	36	38
ERR907287_G1_22F_1999	27	36	38
ERR907405_G1_34_1999	27	36	38
ERR907429_G1_22F_2000	27	36	38
ERR907430_G1_22F_2000	27	36	38
ERR907439_G1_6B_2000	27	36	38
ERR907441_G1_22F_1998	27	36	38
ERR907260_G1_6A_1999	28	36	38
ERR907400_G1_6A_1999	28	36	38
ERR907460_G1_6A_1998	28	36	38
ERR907561_G1_6A_1999	28	36	38
ERR907244_G1_21_1999	32	36	38
ERR907461_G1_21_1998	32	36	38
ERR907080_G1_15C_1998	33	36	38
ERR907103_G1_15C_1998	33	36	38
ERR907206_G1_15C_1999	33	36	38
ERR907231_G1_7B_1998	33	36	38
ERR907236_G1_15C_1998	33	36	38
ERR907285_G1_7B_1999	33	36	38
ERR907387_G1_15C_1999	33	36	38
ERR907389_G1_15C_1999	33	36	38
ERR907417_G1_15C_2000	33	36	38
ERR907434_G1_15C_2001	33	36	38
ERR907553_G1_15C_2000	33	36	38
ERR907569_G1_15C_1999	33	36	38
ERR907101_G1_19A_1998	34	36	38
ERR907102_G1_19A_1998	34	36	38
ERR907222_G1_19A_1998	34	36	38
ERR907233_G1_19A_1998	34	36	38
ERR907271_G1_19A_1999	34	36	38
ERR907395_G1_19A_1999	34	36	38
ERR907396_G1_19A_1999	34	36	38
ERR907398_G1_19A_1999	34	36	38
ERR907399_G1_19A_1999	34	36	38
ERR907550_G1_19A_1999	34	36	38
ERR907049_G1_31_1998	35	36	38
ERR907063_G1_18B_1998	35	36	38
ERR907066_G1_18B_1998	35	36	38
ERR907071_G1_9I_1998	35	36	38
ERR907090_G1_9I_1998	35	36	38
ERR907096_G1_9I_1998	35	36	38
ERR907100_G1_12A_1998	35	36	38
ERR907112_G1_1_1999	35	36	38
ERR907212_G1_1_1999	35	36	38
ERR907250_G1_9I_1999	35	36	38
ERR907266_G1_NT_1999	35	36	38
ERR907286_G1_8_1999	35	36	38
ERR907380_G1_16F_1999	35	36	38
ERR907383_G1_20_1999	35	36	38
ERR907404_G1_7A_1999	35	36	38
ERR907419_G1_NT_2000	35	36	38
ERR907451_G1_18B_1998	35	36	38
ERR907454_G1_9I_1998	35	36	38
ERR907573_G1_10A_1999	35	36	38
ERR907056_G1_19F_1998	8	37	38
ERR907064_G1_19F_1998	8	37	38
ERR907068_G1_19F_1998	8	37	38
ERR907205_G1_25F_1999	8	37	38
ERR907255_G1_19F_1999	8	37	38
ERR907377_G1_19F_1999	8	37	38
ERR907443_G1_19F_1998	8	37	38
ERR907556_G1_19F_1999	8	37	38
ERR907575_G1_19F_1999	8	37	38
ERR906946_G1_23F_1999	14	37	38
ERR907053_G1_23F_1998	14	37	38
ERR907058_G1_23F_1998	14	37	38
ERR907072_G1_23F_1998	14	37	38
ERR907207_G1_23F_1999	14	37	38
ERR907234_G1_23F_1998	14	37	38
ERR907239_G1_23F_1998	14	37	38
ERR907245_G1_23F_1999	14	37	38
ERR907252_G1_23F_1999	14	37	38
ERR907257_G1_23F_1999	14	37	38
ERR907258_G1_23F_1999	14	37	38
ERR907281_G1_23F_1999	14	37	38
ERR907386_G1_23F_1999	14	37	38
ERR907410_G1_23F_2000	14	37	38
ERR907453_G1_23F_1998	14	37	38
ERR907455_G1_23F_1998	14	37	38
ERR907457_G1_23F_1998	14	37	38
ERR907554_G1_23F_2000	14	37	38
ERR907558_G1_23F_1999	14	37	38
ERR907079_G1_14_1998	17	37	38
ERR907081_G1_14_1998	17	37	38
ERR907093_G1_14_1998	17	37	38
ERR907235_G1_14_1998	17	37	38
ERR907247_G1_14_1999	17	37	38
ERR907288_G1_14_1999	17	37	38
ERR907393_G1_14_1999	17	37	38
ERR907394_G1_14_1999	17	37	38
ERR907431_G1_14_1999	17	37	38
ERR907444_G1_14_1998	17	37	38
ERR907445_G1_14_1998	17	37	38
ERR907446_G1_14_1998	17	37	38
ERR907447_G1_14_1998	17	37	38
ERR907450_G1_14_1998	17	37	38
ERR907059_G1_6A_1998	23	37	38
ERR907082_G1_6A_1998	23	37	38
ERR907086_G1_6A_1998	23	37	38
ERR907097_G1_6A_1998	23	37	38
ERR907210_G1_6A_1999	23	37	38
ERR907211_G1_6A_1999	23	37	38
ERR907243_G1_6A_1998	23	37	38
ERR907254_G1_6A_1999	23	37	38
ERR907382_G1_6A_1999	23	37	38
ERR907390_G1_6A_1999	23	37	38
ERR907406_G1_6A_1999	23	37	38
ERR907408_G1_6A_1999	23	37	38
ERR907420_G1_6A_2000	23	37	38
ERR907421_G1_6A_2000	23	37	38
ERR907424_G1_6A_2000	23	37	38
ERR907559_G1_6A_1999	23	37	38
ERR907563_G1_6A_2000	23	37	38
ERR907564_G1_6A_1999	23	37	38
ERR907076_G1_6A_1998	28	37	38
ERR907215_G1_6B_1999	28	37	38
ERR907216_G1_6B_1999	28	37	38
ERR907224_G1_6B_1998	28	37	38
ERR907376_G1_6B_1999	28	37	38
ERR907061_G1_6A_1998	29	37	38
ERR907069_G1_6A_1998	29	37	38
ERR907070_G1_6A_1998	29	37	38
ERR907084_G1_6A_1998	29	37	38
ERR907209_G1_6A_1999	29	37	38
ERR907225_G1_6A_1998	29	37	38
ERR907248_G1_6A_1999	29	37	38
ERR907277_G1_6A_1999	29	37	38
ERR907422_G1_6A_2000	29	37	38
ERR907433_G1_6A_2001	29	37	38
ERR907458_G1_6A_1998	29	37	38
ERR907459_G1_6A_1998	29	37	38
ERR907552_G1_6A_2000	29	37	38
ERR907557_G1_6A_1999	29	37	38
ERR907045_G1_9A_1998	30	37	38
ERR907046_G1_9A_1998	30	37	38
ERR907047_G1_9A_1998	30	37	38
ERR907050_G1_9A_1998	30	37	38
ERR907051_G1_9A_1998	30	37	38
ERR907111_G1_9A_1999	30	37	38
ERR907218_G1_9A_1999	30	37	38
ERR907223_G1_9A_1998	30	37	38
ERR907237_G1_9A_1998	30	37	38
ERR907246_G1_9A_1999	30	37	38
ERR907269_G1_9A_1999	30	37	38
ERR907413_G1_9A_2000	30	37	38
ERR907418_G1_9A_2000	30	37	38
ERR907436_G1_9A_2001	30	37	38
ERR907574_G1_9A_1999	30	37	38
ERR907083_G1_4_1998	35	37	38
ERR907088_G1_19F_1998	35	37	38
ERR907104_G1_4_1999	35	37	38
ERR907213_G1_6A_1999	35	37	38
ERR907219_G1_33A_1998	35	37	38
ERR907226_G1_6B_1998	35	37	38
ERR907242_G1_23F_1998	35	37	38
ERR907262_G1_4_1999	35	37	38
ERR907270_G1_6A_1999	35	37	38
ERR907272_G1_4_1999	35	37	38
ERR907275_G1_6A_1999	35	37	38
ERR907379_G1_4_1999	35	37	38
ERR907397_G1_23F_1999	35	37	38
ERR907403_G1_23F_1999	35	37	38
ERR907409_G1_4_2000	35	37	38
ERR907415_G1_6A_2000	35	37	38
ERR907448_G1_23F_1998	35	37	38
ERR907560_G1_23F_1999	35	37	38
ERR907568_G1_23F_2000	35	37	38
ERR907577_G1_4_2000	35	37	38
ERR907502_G2_NT_2007	1	36	39
ERR907580_G4_NT_2007	1	36	39
ERR907596_G2_NT_2007	1	36	39
ERR907597_G3_NT_2007	1	36	39
ERR907611_G4_NT_2007	1	36	39
ERR907614_G3_NT_2007	1	36	39
ERR907691_G4_NT_2007	1	36	39
ERR907692_G4_NT_2007	1	36	39
ERR907753_G3_NT_2007	1	36	39
ERR907754_G2_NT_2007	1	36	39
ERR907466_G2_3_2007	2	36	39
ERR907482_G4_3_2007	2	36	39
ERR907492_G4_3_2006	2	36	39
ERR907512_G2_3_2006	2	36	39
ERR907591_G4_3_2006	2	36	39
ERR907688_G4_3_2006	2	36	39
ERR907689_G4_3_2006	2	36	39
ERR907786_G2_3_2007	2	36	39
ERR907805_G3_3_2007	2	36	39
ERR907830_G4_3_2007	2	36	39
ERR907857_G3_3_2007	2	36	39
ERR907491_G3_10A_2007	3	36	39
ERR907646_G2_10A_2006	3	36	39
ERR907881_G3_10A_2007	3	36	39
ERR907534_G3_11D_2006	4	36	39
ERR907539_G3_11D_2007	4	36	39
ERR907578_G2_11D_2006	4	36	39
ERR907581_G4_11D_2006	4	36	39
ERR907608_G4_11D_2006	4	36	39
ERR907613_G3_11D_2007	4	36	39
ERR907652_G4_11D_2006	4	36	39
ERR907668_G3_11D_2007	4	36	39
ERR907673_G4_33A_2007	4	36	39
ERR907679_G4_11D_2007	4	36	39
ERR907694_G2_11D_2007	4	36	39
ERR907706_G2_11D_2007	4	36	39
ERR907708_G3_11D_2007	4	36	39
ERR907720_G3_11D_2007	4	36	39
ERR907726_G2_11D_2007	4	36	39
ERR907732_G3_11D_2007	4	36	39
ERR907770_G4_11D_2007	4	36	39
ERR907866_G2_11D_2007	4	36	39
ERR907523_G2_37_2007	5	36	39
ERR907653_G2_37_2007	5	36	39
ERR907750_G3_37_2007	5	36	39
ERR907799_G3_37_2007	5	36	39
ERR907828_G4_37_2007	5	36	39
ERR907674_G4_7C_2007	6	36	39
ERR907812_G2_7C_2007	6	36	39
ERR907832_G2_7C_2007	6	36	39
ERR907843_G3_7C_2007	6	36	39
ERR906947_G3_19A_2007	7	36	39
ERR907595_G3_19A_2006	7	36	39
ERR907633_G4_19A_2006	7	36	39
ERR907494_G3_31_2007	9	36	39
ERR907604_G2_31_2006	9	36	39
ERR907612_G3_31_2007	9	36	39
ERR907615_G2_31_2006	9	36	39
ERR907684_G4_31_2007	9	36	39
ERR907700_G3_31_2007	9	36	39
ERR907739_G2_31_2007	9	36	39
ERR907767_G3_31_2007	9	36	39
ERR907854_G3_31_2007	9	36	39
ERR907741_G3_35F_2007	10	36	39
ERR907744_G3_35F_2007	10	36	39
ERR907768_G3_35F_2007	10	36	39
ERR907499_G2_17F_2007	11	36	39
ERR907583_G4_17F_2006	11	36	39
ERR907584_G2_17F_2006	11	36	39
ERR907831_G4_17F_2007	11	36	39
ERR907484_G4_35A_2007	12	36	39
ERR907503_G4_35A_2007	12	36	39
ERR907504_G4_35A_2007	12	36	39
ERR907532_G4_35A_2006	12	36	39
ERR907590_G4_35A_2006	12	36	39
ERR907625_G3_35A_2006	12	36	39
ERR907678_G4_35A_2007	12	36	39
ERR907856_G2_35A_2007	12	36	39
ERR907858_G3_35A_2007	12	36	39
ERR907887_G3_35A_2006	12	36	39
ERR907487_G3_35B_2007	13	36	39
ERR907524_G2_35B_2006	13	36	39
ERR907531_G2_35B_2007	13	36	39
ERR907609_G4_35B_2007	13	36	39
ERR907610_G2_35B_2007	13	36	39
ERR907650_G2_35B_2006	13	36	39
ERR907656_G3_35B_2007	13	36	39
ERR907747_G3_35B_2007	13	36	39
ERR907765_G2_35B_2007	13	36	39
ERR907766_G3_35B_2007	13	36	39
ERR907841_G2_35B_2007	13	36	39
ERR907842_G2_35B_2007	13	36	39
ERR907889_G3_35B_2007	13	36	39
ERR907465_G3_23B_2007	14	36	39
ERR907468_G4_23B_2007	14	36	39
ERR907517_G4_23B_2007	14	36	39
ERR907527_G3_23A_2007	14	36	39
ERR907599_G4_23A_2007	14	36	39
ERR907601_G2_23B_2006	14	36	39
ERR907621_G3_23B_2007	14	36	39
ERR907623_G2_23A_2006	14	36	39
ERR907626_G4_23B_2007	14	36	39
ERR907641_G4_23B_2006	14	36	39
ERR907666_G2_23B_2006	14	36	39
ERR907721_G2_23B_2007	14	36	39
ERR907734_G4_23A_2007	14	36	39
ERR907737_G2_23B_2007	14	36	39
ERR907738_G3_23B_2007	14	36	39
ERR907740_G2_23B_2007	14	36	39
ERR907758_G3_23B_2007	14	36	39
ERR907763_G3_23B_2007	14	36	39
ERR907803_G3_23B_2007	14	36	39
ERR907804_G3_23B_2007	14	36	39
ERR907811_G4_23B_2007	14	36	39
ERR907815_G2_23A_2007	14	36	39
ERR907818_G2_23B_2007	14	36	39
ERR907844_G3_23B_2007	14	36	39
ERR907847_G3_23B_2007	14	36	39
ERR907852_G3_23B_2007	14	36	39
ERR907855_G2_23B_2007	14	36	39
ERR907471_G4_19A_2006	15	36	39
ERR907488_G2_19A_2007	15	36	39
ERR907644_G3_19A_2006	15	36	39
ERR907760_G3_19A_2007	15	36	39
ERR907762_G3_19A_2007	15	36	39
ERR907680_G4_35B_2007	16	36	39
ERR907759_G3_35B_2007	16	36	39
ERR907761_G3_35B_2007	16	36	39
ERR907769_G3_35B_2007	16	36	39
ERR907850_G3_35B_2007	16	36	39
ERR907851_G2_35B_2007	16	36	39
ERR907863_G2_35B_2008	16	36	39
ERR907883_G3_35B_2007	16	36	39
ERR907464_G4_22A_2006	18	36	39
ERR907476_G3_22A_2007	18	36	39
ERR907495_G3_22A_2006	18	36	39
ERR907518_G4_22A_2006	18	36	39
ERR907519_G4_22A_2006	18	36	39
ERR907520_G3_22A_2007	18	36	39
ERR907600_G3_22A_2007	18	36	39
ERR907603_G2_22A_2007	18	36	39
ERR907617_G3_22A_2007	18	36	39
ERR907618_G2_22A_2007	18	36	39
ERR907628_G4_22A_2007	18	36	39
ERR907630_G2_22A_2007	18	36	39
ERR907636_G2_22A_2007	18	36	39
ERR907642_G3_22A_2007	18	36	39
ERR907655_G2_22A_2006	18	36	39
ERR907661_G3_22A_2007	18	36	39
ERR907675_G3_22A_2006	18	36	39
ERR907682_G2_22A_2007	18	36	39
ERR907698_G4_22A_2007	18	36	39
ERR907716_G3_22A_2007	18	36	39
ERR907722_G3_22A_2007	18	36	39
ERR907771_G3_22A_2007	18	36	39
ERR907787_G2_22A_2007	18	36	39
ERR907795_G3_22A_2008	18	36	39
ERR907808_G3_22A_2007	18	36	39
ERR907876_G3_22A_2008	18	36	39
ERR907493_G4_16F_2006	19	36	39
ERR907511_G2_16F_2007	19	36	39
ERR907521_G2_16F_2007	19	36	39
ERR907669_G2_16F_2006	19	36	39
ERR907670_G2_16F_2007	19	36	39
ERR907730_G4_16F_2007	19	36	39
ERR907764_G3_16F_2007	19	36	39
ERR907776_G4_16F_2007	19	36	39
ERR907794_G3_16F_2007	19	36	39
ERR907826_G4_16F_2007	19	36	39
ERR907546_G4_15A_2006	20	36	39
ERR907627_G2_15A_2006	20	36	39
ERR907648_G3_15A_2006	20	36	39
ERR907649_G3_15A_2006	20	36	39
ERR907662_G3_15A_2007	20	36	39
ERR907663_G3_15A_2007	20	36	39
ERR907728_G3_15A_2007	20	36	39
ERR907735_G3_15A_2007	20	36	39
ERR907748_G3_15A_2007	20	36	39
ERR907749_G3_15A_2007	20	36	39
ERR907752_G2_15A_2007	20	36	39
ERR907827_G4_15A_2007	20	36	39
ERR907882_G3_15A_2007	20	36	39
ERR907884_G3_15A_2007	20	36	39
ERR907530_G3_35F_2006	21	36	39
ERR907543_G2_35F_2007	21	36	39
ERR907547_G4_35F_2007	21	36	39
ERR907616_G4_35F_2007	21	36	39
ERR907622_G4_35F_2007	21	36	39
ERR907624_G4_35F_2007	21	36	39
ERR907785_G2_35F_2007	21	36	39
ERR907620_G2_10B_2007	22	36	39
ERR907665_G3_10B_2007	22	36	39
ERR907714_G2_10A_2007	22	36	39
ERR907814_G3_10A_2007	22	36	39
ERR907823_G3_10A_2007	22	36	39
ERR907874_G3_10B_2007	22	36	39
ERR907463_G2_6B_2006	24	36	39
ERR907483_G2_6B_2006	24	36	39
ERR907496_G2_6B_2007	24	36	39
ERR907497_G2_6B_2007	24	36	39
ERR907508_G3_6B_2006	24	36	39
ERR907513_G2_6B_2006	24	36	39
ERR907515_G4_6B_2007	24	36	39
ERR907528_G4_6B_2006	24	36	39
ERR907529_G4_6B_2006	24	36	39
ERR907676_G4_6B_2007	24	36	39
ERR907705_G4_6B_2007	24	36	39
ERR907727_G3_6B_2007	24	36	39
ERR907729_G2_6B_2007	24	36	39
ERR907757_G4_6B_2007	24	36	39
ERR907777_G4_6B_2007	24	36	39
ERR907780_G3_6B_2007	24	36	39
ERR907782_G2_6B_2007	24	36	39
ERR907791_G4_6B_2007	24	36	39
ERR907792_G4_6B_2007	24	36	39
ERR907800_G3_6B_2007	24	36	39
ERR907833_G3_6B_2007	24	36	39
ERR907853_G3_6B_2007	24	36	39
ERR907885_G3_6B_2006	24	36	39
ERR907475_G4_15A_2007	25	36	39
ERR907480_G4_15A_2007	25	36	39
ERR907481_G4_15A_2007	25	36	39
ERR907585_G3_15A_2007	25	36	39
ERR907586_G2_15A_2007	25	36	39
ERR907671_G3_15A_2006	25	36	39
ERR907878_G3_15A_2007	25	36	39
ERR907880_G3_15A_2007	25	36	39
ERR907474_G3_17F_2007	26	36	39
ERR907509_G4_17F_2007	26	36	39
ERR907510_G4_17F_2007	26	36	39
ERR907535_G4_17F_2006	26	36	39
ERR907592_G2_17F_2007	26	36	39
ERR907619_G4_17F_2007	26	36	39
ERR907632_G4_17F_2007	26	36	39
ERR907657_G2_17F_2007	26	36	39
ERR907707_G2_17F_2007	26	36	39
ERR907718_G2_17F_2007	26	36	39
ERR907783_G3_17F_2007	26	36	39
ERR907870_G2_17F_2008	26	36	39
ERR907470_G4_34_2007	27	36	39
ERR907473_G4_34_2007	27	36	39
ERR907498_G3_34_2006	27	36	39
ERR907507_G2_34_2007	27	36	39
ERR907514_G2_34_2007	27	36	39
ERR907533_G2_34_2007	27	36	39
ERR907536_G3_34_2007	27	36	39
ERR907544_G2_34_2007	27	36	39
ERR907643_G3_34_2006	27	36	39
ERR907681_G3_34_2007	27	36	39
ERR907699_G4_22F_2007	27	36	39
ERR907733_G3_22F_2007	27	36	39
ERR907736_G2_34_2007	27	36	39
ERR907742_G3_34_2007	27	36	39
ERR907756_G4_34_2007	27	36	39
ERR907793_G2_34_2007	27	36	39
ERR907798_G4_34_2007	27	36	39
ERR907801_G3_34_2007	27	36	39
ERR907846_G2_34_2007	27	36	39
ERR907867_G3_34_2007	27	36	39
ERR907868_G4_34_2007	27	36	39
ERR907886_G3_34_2006	27	36	39
ERR907479_G3_6A_2007	28	36	39
ERR907537_G4_6A_2006	28	36	39
ERR907538_G4_6A_2006	28	36	39
ERR907541_G2_6A_2006	28	36	39
ERR907647_G3_6A_2007	28	36	39
ERR907701_G2_6A_2007	28	36	39
ERR907719_G2_6A_2007	28	36	39
ERR907743_G3_6A_2007	28	36	39
ERR907779_G2_15A_2008	28	36	39
ERR907810_G4_5_2007	28	36	39
ERR907690_G3_6A_2006	29	36	39
ERR907462_G4_19A_2007	30	36	39
ERR907505_G4_35B_2007	30	36	39
ERR907506_G4_35B_2007	30	36	39
ERR907516_G3_35B_2007	30	36	39
ERR907715_G3_35B_2007	30	36	39
ERR907820_G3_35B_2007	30	36	39
ERR907821_G2_35B_2007	30	36	39
ERR907822_G2_35B_2007	30	36	39
ERR907861_G3_35B_2008	30	36	39
ERR907864_G3_35B_2008	30	36	39
ERR907501_G2_23A_2007	31	36	39
ERR907602_G3_23A_2006	31	36	39
ERR907686_G2_23A_2007	31	36	39
ERR907693_G3_23A_2006	31	36	39
ERR907702_G3_23A_2007	31	36	39
ERR907709_G4_23A_2007	31	36	39
ERR907710_G4_23A_2007	31	36	39
ERR907717_G4_23A_2007	31	36	39
ERR907731_G4_23A_2007	31	36	39
ERR907790_G3_23B_2007	31	36	39
ERR907797_G2_23B_2007	31	36	39
ERR907809_G4_23A_2007	31	36	39
ERR907829_G4_23A_2007	31	36	39
ERR907836_G3_23A_2007	31	36	39
ERR907849_G2_23A_2007	31	36	39
ERR907865_G4_23A_2006	31	36	39
ERR907871_G3_23A_2007	31	36	39
ERR907873_G3_23A_2007	31	36	39
ERR907489_G3_21_2006	32	36	39
ERR907490_G3_21_2006	32	36	39
ERR907522_G4_15C_2006	32	36	39
ERR907579_G4_21_2006	32	36	39
ERR907582_G4_21_2006	32	36	39
ERR907589_G3_21_2006	32	36	39
ERR907598_G3_21_2007	32	36	39
ERR907640_G4_21_2006	32	36	39
ERR907645_G3_21_2006	32	36	39
ERR907654_G2_21_2007	32	36	39
ERR907685_G3_21_2007	32	36	39
ERR907687_G4_21_2007	32	36	39
ERR907696_G3_21_2007	32	36	39
ERR907817_G2_15C_2007	32	36	39
ERR907469_G4_15C_2007	33	36	39
ERR907472_G4_15C_2007	33	36	39
ERR907477_G2_15C_2007	33	36	39
ERR907634_G3_7B_2007	33	36	39
ERR907635_G2_7B_2007	33	36	39
ERR907651_G4_15C_2007	33	36	39
ERR907725_G2_15C_2007	33	36	39
ERR907755_G2_15B_2007	33	36	39
ERR907775_G2_7B_2007	33	36	39
ERR907778_G4_15C_2007	33	36	39
ERR907835_G2_7B_2007	33	36	39
ERR907838_G3_7B_2007	33	36	39
ERR907859_G2_7B_2007	33	36	39
ERR907875_G3_15C_2007	33	36	39
ERR907879_G3_15C_2007	33	36	39
ERR907542_G3_19A_2007	34	36	39
ERR907593_G4_19A_2006	34	36	39
ERR907639_G2_19A_2007	34	36	39
ERR907672_G2_19A_2006	34	36	39
ERR907695_G2_19A_2007	34	36	39
ERR907697_G3_19A_2007	34	36	39
ERR907704_G2_19A_2007	34	36	39
ERR907713_G3_19A_2007	34	36	39
ERR907723_G4_19A_2007	34	36	39
ERR907745_G2_19A_2007	34	36	39
ERR907772_G2_19A_2007	34	36	39
ERR907773_G4_19A_2007	34	36	39
ERR907788_G3_19A_2007	34	36	39
ERR907789_G2_19A_2007	34	36	39
ERR907802_G4_19A_2007	34	36	39
ERR907813_G3_19A_2007	34	36	39
ERR907824_G3_19A_2007	34	36	39
ERR907837_G3_19A_2007	34	36	39
ERR907839_G2_19A_2007	34	36	39
ERR907840_G3_19A_2007	34	36	39
ERR907845_G2_19A_2007	34	36	39
ERR907848_G2_19A_2007	34	36	39
ERR907860_G3_19A_2008	34	36	39
ERR907869_G2_19A_2007	34	36	39
ERR907877_G3_19A_2008	34	36	39
ERR907888_G3_19A_2007	34	36	39
ERR907467_G2_38_2006	35	36	39
ERR907478_G2_37_2007	35	36	39
ERR907486_G2_22F_2006	35	36	39
ERR907500_G2_16F_2006	35	36	39
ERR907525_G3_23B_2007	35	36	39
ERR907526_G2_5_2007	35	36	39
ERR907587_G4_9I_2006	35	36	39
ERR907588_G3_8_2006	35	36	39
ERR907594_G4_16F_2006	35	36	39
ERR907605_G4_16F_2007	35	36	39
ERR907606_G4_16F_2007	35	36	39
ERR907607_G4_16F_2007	35	36	39
ERR907638_G3_12B_2007	35	36	39
ERR907658_G2_12A_2006	35	36	39
ERR907659_G2_1_2006	35	36	39
ERR907660_G2_16F_2007	35	36	39
ERR907667_G4_10F_2007	35	36	39
ERR907677_G2_1_2007	35	36	39
ERR907683_G4_38_2007	35	36	39
ERR907703_G2_12B_2007	35	36	39
ERR907711_G2_16F_2007	35	36	39
ERR907724_G3_12A_2007	35	36	39
ERR907751_G3_7A_2007	35	36	39
ERR907774_G2_9I_2007	35	36	39
ERR907781_G2_10F_2008	35	36	39
ERR907784_G3_15C_2007	35	36	39
ERR907796_G2_37_2007	35	36	39
ERR907806_G3_1_2007	35	36	39
ERR907807_G4_38_2007	35	36	39
ERR907816_G2_5_2007	35	36	39
ERR907819_G4_38_2007	35	36	39
ERR907825_G4_12B_2007	35	36	39
ERR907834_G4_7F_2007	35	36	39
ERR907862_G2_37_2008	35	36	39
ERR907872_G3_38_2007	35	36	39
ERR907629_G4_19F_2007	8	37	39
ERR907631_G4_19F_2007	8	37	39
ERR907664_G2_19F_2007	8	37	39
ERR907746_G3_19F_2007	8	37	39
ERR907712_G2_6B_2007	28	37	39
ERR907637_G3_9A_2007	30	37	39
ERR907540_G4_19F_2007	35	37	39
ERR907545_G3_19F_2007	35	37	39
ERR906949_G5_NT_2010	1	36	39
ERR906970_G5_NT_2011	1	36	39
ERR906981_G5_NT_2011	1	36	39
ERR906982_G5_NT_2011	1	36	39
ERR906983_G5_NT_2011	1	36	39
ERR907000_G5_NT_2010	1	36	39
ERR907023_G5_NT_2011	1	36	39
ERR907143_G5_NT_2010	1	36	39
ERR907148_G5_NT_2010	1	36	39
ERR907176_G5_NT_2011	1	36	39
ERR907177_G5_NT_2011	1	36	39
ERR907301_G5_NT_2011	1	36	39
ERR907303_G5_NT_2012	1	36	39
ERR907319_G5_NT_2010	1	36	39
ERR907329_G5_NT_2010	1	36	39
ERR907346_G5_NT_2011	1	36	39
ERR907347_G5_NT_2011	1	36	39
ERR907007_G5_3_2010	2	36	39
ERR907022_G5_3_2011	2	36	39
ERR907134_G5_3_2010	2	36	39
ERR907297_G5_3_2011	2	36	39
ERR907315_G5_3_2010	2	36	39
ERR907331_G5_3_2010	2	36	39
ERR907351_G5_3_2011	2	36	39
ERR906979_G5_10A_2011	3	36	39
ERR906962_G5_11D_2010	4	36	39
ERR906963_G5_11D_2010	4	36	39
ERR907042_G5_11D_2012	4	36	39
ERR907133_G5_11D_2010	4	36	39
ERR907135_G5_11D_2010	4	36	39
ERR907136_G5_11D_2010	4	36	39
ERR907188_G5_11D_2010	4	36	39
ERR907337_G5_11D_2010	4	36	39
ERR907350_G5_11D_2011	4	36	39
ERR907174_G5_37_2011	5	36	39
ERR906954_G5_7C_2010	6	36	39
ERR907040_G5_7C_2011	6	36	39
ERR907041_G5_7C_2011	6	36	39
ERR907118_G5_7C_2011	6	36	39
ERR907160_G5_7C_2011	6	36	39
ERR907162_G5_7C_2011	6	36	39
ERR907182_G5_7C_2012	6	36	39
ERR907199_G5_5_2011	6	36	39
ERR907201_G5_5_2011	6	36	39
ERR907317_G5_7C_2010	6	36	39
ERR907355_G5_7C_2011	6	36	39
ERR907356_G5_7C_2011	6	36	39
ERR906980_G5_31_2011	9	36	39
ERR907028_G5_31_2011	9	36	39
ERR907032_G5_31_2011	9	36	39
ERR907185_G5_31_2012	9	36	39
ERR907299_G5_31_2011	9	36	39
ERR907302_G5_31_2012	9	36	39
ERR907290_G5_35F_2011	10	36	39
ERR906965_G5_17F_2010	11	36	39
ERR906966_G5_13_2010	11	36	39
ERR906974_G5_17F_2011	11	36	39
ERR906976_G5_13_2011	11	36	39
ERR907017_G5_17F_2010	11	36	39
ERR906977_G5_35A_2011	12	36	39
ERR907031_G5_35A_2011	12	36	39
ERR907120_G5_35B_2011	13	36	39
ERR907175_G5_35B_2011	13	36	39
ERR907325_G5_35B_2010	13	36	39
ERR907342_G5_35B_2010	13	36	39
ERR907365_G5_35B_2011	13	36	39
ERR906951_G5_23B_2010	14	36	39
ERR906957_G5_23B_2010	14	36	39
ERR906964_G5_23B_2010	14	36	39
ERR906971_G5_23A_2011	14	36	39
ERR906995_G5_23B_2010	14	36	39
ERR907011_G5_23B_2010	14	36	39
ERR907019_G5_23B_2010	14	36	39
ERR907036_G5_23B_2011	14	36	39
ERR907121_G5_23B_2011	14	36	39
ERR907141_G5_23B_2010	14	36	39
ERR907142_G5_23B_2010	14	36	39
ERR907154_G5_23B_2010	14	36	39
ERR907161_G5_23B_2011	14	36	39
ERR907203_G5_23B_2011	14	36	39
ERR907307_G5_23B_2012	14	36	39
ERR907341_G5_23B_2010	14	36	39
ERR907352_G5_23B_2011	14	36	39
ERR907361_G5_23B_2011	14	36	39
ERR907363_G5_23B_2011	14	36	39
ERR906950_G5_19A_2010	15	36	39
ERR907004_G5_19A_2010	15	36	39
ERR907008_G5_19A_2010	15	36	39
ERR907034_G5_19A_2011	15	36	39
ERR907152_G5_19A_2010	15	36	39
ERR907178_G5_19A_2012	15	36	39
ERR907189_G5_19A_2010	15	36	39
ERR906989_G5_35B_2010	16	36	39
ERR906997_G5_35B_2010	16	36	39
ERR906999_G5_35B_2010	16	36	39
ERR907001_G5_35B_2010	16	36	39
ERR907033_G5_35B_2011	16	36	39
ERR907183_G5_35B_2012	16	36	39
ERR907296_G5_35B_2011	16	36	39
ERR907357_G5_35B_2011	16	36	39
ERR907369_G5_35B_2011	16	36	39
ERR906961_G5_22A_2010	18	36	39
ERR906988_G5_22A_2012	18	36	39
ERR907122_G5_22A_2011	18	36	39
ERR907124_G5_22A_2011	18	36	39
ERR907127_G5_22A_2011	18	36	39
ERR907138_G5_22A_2010	18	36	39
ERR907147_G5_22A_2010	18	36	39
ERR907181_G5_22A_2012	18	36	39
ERR907326_G5_22A_2010	18	36	39
ERR907335_G5_22A_2010	18	36	39
ERR907353_G5_22A_2011	18	36	39
ERR907359_G5_22A_2011	18	36	39
ERR907016_G5_16F_2010	19	36	39
ERR907123_G5_16F_2011	19	36	39
ERR907167_G5_16F_2011	19	36	39
ERR907196_G5_16F_2010	19	36	39
ERR907327_G5_16F_2010	19	36	39
ERR907333_G5_16F_2010	19	36	39
ERR907354_G5_16F_2011	19	36	39
ERR906952_G5_15A_2010	20	36	39
ERR907020_G5_15A_2011	20	36	39
ERR907323_G5_15A_2010	20	36	39
ERR907328_G5_15A_2010	20	36	39
ERR907013_G5_35F_2010	21	36	39
ERR907021_G5_35F_2011	21	36	39
ERR906994_G5_10A_2010	22	36	39
ERR907035_G5_10B_2011	22	36	39
ERR907294_G5_10B_2011	22	36	39
ERR907295_G5_10B_2011	22	36	39
ERR907371_G5_10A_2011	22	36	39
ERR907132_G5_6B_2012	24	36	39
ERR907159_G5_15A_2011	25	36	39
ERR907179_G5_15A_2012	25	36	39
ERR906975_G5_17F_2011	26	36	39
ERR906991_G5_17F_2010	26	36	39
ERR907003_G5_17F_2010	26	36	39
ERR907030_G5_17F_2011	26	36	39
ERR907197_G5_17F_2011	26	36	39
ERR907308_G5_17F_2012	26	36	39
ERR907312_G5_17F_2010	26	36	39
ERR907316_G5_17F_2010	26	36	39
ERR907126_G5_34_2011	27	36	39
ERR907153_G5_34_2010	27	36	39
ERR907172_G5_34_2011	27	36	39
ERR907186_G5_34_2012	27	36	39
ERR907191_G5_34_2010	27	36	39
ERR907192_G5_34_2010	27	36	39
ERR907194_G5_34_2010	27	36	39
ERR907345_G5_34_2010	27	36	39
ERR907348_G5_34_2011	27	36	39
ERR907349_G5_34_2011	27	36	39
ERR907358_G5_34_2011	27	36	39
ERR907368_G5_34_2011	27	36	39
ERR906996_G5_5_2010	28	36	39
ERR907018_G5_6A_2010	28	36	39
ERR907044_G5_6A_2012	28	36	39
ERR907128_G5_6A_2012	28	36	39
ERR907173_G5_6A_2011	28	36	39
ERR907195_G5_6A_2010	28	36	39
ERR907320_G5_6A_2010	28	36	39
ERR907332_G5_5_2010	28	36	39
ERR906956_G5_6A_2010	29	36	39
ERR906960_G5_6A_2010	29	36	39
ERR906967_G5_6A_2010	29	36	39
ERR907005_G5_6A_2010	29	36	39
ERR907006_G5_6A_2010	29	36	39
ERR907119_G5_6A_2011	29	36	39
ERR907129_G5_6A_2012	29	36	39
ERR907144_G5_6A_2010	29	36	39
ERR907300_G5_6A_2011	29	36	39
ERR907310_G5_6A_2012	29	36	39
ERR907322_G5_6A_2010	29	36	39
ERR907334_G5_6A_2010	29	36	39
ERR906972_G5_15C_2011	30	36	39
ERR906973_G5_15C_2011	30	36	39
ERR906984_G5_35B_2011	30	36	39
ERR906987_G5_35B_2012	30	36	39
ERR907012_G5_35B_2010	30	36	39
ERR907025_G5_35B_2011	30	36	39
ERR907125_G5_15C_2011	30	36	39
ERR907137_G5_15C_2010	30	36	39
ERR907165_G5_15C_2011	30	36	39
ERR907166_G5_15C_2011	30	36	39
ERR907169_G5_35B_2011	30	36	39
ERR907309_G5_35B_2012	30	36	39
ERR907338_G5_35B_2010	30	36	39
ERR907344_G5_15C_2010	30	36	39
ERR907367_G5_15C_2011	30	36	39
ERR906958_G5_23A_2010	31	36	39
ERR906978_G5_23A_2011	31	36	39
ERR906985_G5_23A_2011	31	36	39
ERR906990_G5_23A_2010	31	36	39
ERR906993_G5_15A_2010	31	36	39
ERR907010_G5_23A_2010	31	36	39
ERR907015_G5_23A_2010	31	36	39
ERR907027_G5_23A_2011	31	36	39
ERR907029_G5_23A_2011	31	36	39
ERR907146_G5_23A_2010	31	36	39
ERR907156_G5_23A_2010	31	36	39
ERR907157_G5_23A_2010	31	36	39
ERR907170_G5_23A_2011	31	36	39
ERR907187_G5_23A_2010	31	36	39
ERR907202_G5_23A_2011	31	36	39
ERR907311_G5_23B_2012	31	36	39
ERR907313_G5_23A_2010	31	36	39
ERR906986_G5_15C_2011	32	36	39
ERR907009_G5_15C_2010	32	36	39
ERR907024_G5_21_2011	32	36	39
ERR907039_G5_15C_2011	32	36	39
ERR907043_G5_15C_2012	32	36	39
ERR907131_G5_21_2012	32	36	39
ERR907150_G5_21_2010	32	36	39
ERR907155_G5_21_2010	32	36	39
ERR907171_G5_15C_2011	32	36	39
ERR907190_G5_15C_2010	32	36	39
ERR907193_G5_15C_2010	32	36	39
ERR907198_G5_15C_2011	32	36	39
ERR907304_G5_21_2012	32	36	39
ERR907305_G5_15C_2012	32	36	39
ERR907306_G5_15C_2012	32	36	39
ERR907375_G5_21_2011	32	36	39
ERR906998_G5_7B_2010	33	36	39
ERR907145_G5_15C_2010	33	36	39
ERR907158_G5_15C_2011	33	36	39
ERR907168_G5_15C_2011	33	36	39
ERR907318_G5_15C_2010	33	36	39
ERR907324_G5_15C_2010	33	36	39
ERR907330_G5_15C_2010	33	36	39
ERR907343_G5_15C_2010	33	36	39
ERR907372_G5_15C_2011	33	36	39
ERR907373_G5_15C_2011	33	36	39
ERR906953_G5_19A_2010	34	36	39
ERR906955_G5_19A_2010	34	36	39
ERR907014_G5_19A_2010	34	36	39
ERR907026_G5_19A_2011	34	36	39
ERR907139_G5_19A_2010	34	36	39
ERR907140_G5_19A_2010	34	36	39
ERR907149_G5_19A_2010	34	36	39
ERR907314_G5_19A_2010	34	36	39
ERR907321_G5_19A_2010	34	36	39
ERR907336_G5_19A_2010	34	36	39
ERR907340_G5_19A_2010	34	36	39
ERR906959_G5_15C_2010	35	36	39
ERR906968_G5_38_2011	35	36	39
ERR906969_G5_38_2011	35	36	39
ERR906992_G5_15A_2010	35	36	39
ERR907002_G5_19A_2010	35	36	39
ERR907037_G5_38_2011	35	36	39
ERR907038_G5_12A_2011	35	36	39
ERR907151_G5_11A_2010	35	36	39
ERR907163_G5_7F_2011	35	36	39
ERR907164_G5_7F_2011	35	36	39
ERR907184_G5_9I_2012	35	36	39
ERR907200_G5_15C_2011	35	36	39
ERR907291_G5_9I_2011	35	36	39
ERR907298_G5_15C_2011	35	36	39
ERR907362_G5_16F_2011	35	36	39
ERR907366_G5_9I_2011	35	36	39
ERR907370_G5_15A_2011	35	36	39
ERR907374_G5_16F_2011	35	36	39
ERR907130_G5_19F_2012	8	37	39
ERR907339_G5_19F_2010	8	37	39
ERR907364_G5_19F_2011	8	37	39
ERR907293_G5_19F_2011	35	37	39

## Sheet: figure_S2_A
SC	Epoch	Prevalence	Vaccine
16	Peri-vaccine – E1	0.263158	Mixed type
8	Peri-vaccine – E1	0.157895	Non-vaccine type
1	Peri-vaccine – E1	0.112782	Mixed type
9	Peri-vaccine – E1	0.0902256	Mixed type
2	Peri-vaccine – E1	0.0601504	Non-vaccine type
13	Peri-vaccine – E1	0.0526316	Mixed type
14	Peri-vaccine – E1	0.0451128	Vaccine type
15	Peri-vaccine – E1	0.0451128	Mixed type
4	Peri-vaccine – E1	0.037594	Non-vaccine type
6	Peri-vaccine – E1	0.037594	Mixed type
12	Peri-vaccine – E1	0.0300752	Non-vaccine type
5	Peri-vaccine – E1	0.0225564	Mixed type
10	Peri-vaccine – E1	0.0225564	Non-vaccine type
11	Peri-vaccine – E1	0.0225564	Non-vaccine type
3	Peri-vaccine – E1	0	Non-vaccine type
7	Peri-vaccine – E1	0	Non-vaccine type
16	Peri-vaccine – E3	0.182143	Mixed type
8	Peri-vaccine – E3	0.167857	Non-vaccine type
11	Peri-vaccine – E3	0.0964286	Non-vaccine type
9	Peri-vaccine – E3	0.0928571	Mixed type
2	Peri-vaccine – E3	0.0892857	Non-vaccine type
1	Peri-vaccine – E3	0.0642857	Mixed type
6	Peri-vaccine – E3	0.0607143	Mixed type
10	Peri-vaccine – E3	0.0571429	Non-vaccine type
3	Peri-vaccine – E3	0.0428571	Non-vaccine type
15	Peri-vaccine – E3	0.0357143	Mixed type
7	Peri-vaccine – E3	0.0285714	Non-vaccine type
4	Peri-vaccine – E3	0.025	Non-vaccine type
5	Peri-vaccine – E3	0.025	Mixed type
13	Peri-vaccine – E3	0.0142857	Mixed type
14	Peri-vaccine – E3	0.0107143	Vaccine type
12	Peri-vaccine – E3	0.00714286	Non-vaccine type

[truncated: 7 more sheets: figure_S2_B, figure_S2_B_iter, figure_S2_C, figure_S2_DE, figure_S3_A, figure_S3_BC, figure_S4]
