# Supplementary material for: Frequency-dependent selection can forecast evolution in Streptococcus pneumoniae
Source: PLoS Biol. 2020 Oct 22;18(10):e3000878. doi: 10.1371/journal.pbio.3000878 (PMC7580979; doi:10.1371/journal.pbio.3000878)
Supplement: S2 Data — (TRE) [file pbio.3000878.s010.tre]

(((((((((((((((((((((((((((ERR907139_G5_19A_2010:8.0E-6,ERR907140_G5_19A_2010:2.0E-6):3.1E-5,ERR907745_G2_19A_2007:2.3E-5):2.0E-6,ERR907336_G5_19A_2010:3.9E-5):4.7E-5,((ERR907314_G5_19A_2010:2.3E-5,ERR907639_G2_19A_2007:2.0E-6):2.0E-6,ERR907014_G5_19A_2010:4.7E-5):5.4E-5):2.0E-6,ERR907723_G4_19A_2007:6.2E-5):0.004415,ERR907788_G3_19A_2007:0.004979):3.81E-4,ERR907149_G5_19A_2010:0.014372):8.0E-6,(((ERR907101_G1_19A_1998:2.0E-6,ERR907222_G1_19A_1998:2.0E-6):1.4E-4,ERR907102_G1_19A_1998:2.3E-5):3.1E-5,ERR907704_G2_19A_2007:8.6E-5):5.06E-4):0.003287,((ERR907695_G2_19A_2007:4.7E-5,ERR907593_G4_19A_2006:8.0E-6):6.2E-5,ERR907340_G5_19A_2010:3.9E-5):0.002907):2.79E-4,(((((((ERR907845_G2_19A_2007:8.0E-6,ERR907839_G2_19A_2007:2.0E-6):2.0E-6,ERR907869_G2_19A_2007:2.0E-6):2.0E-6,ERR907840_G3_19A_2007:2.0E-6):2.0E-6,ERR907837_G3_19A_2007:8.0E-6):7.07E-4,ERR907773_G4_19A_2007:0.007779):1.92E-4,(((ERR906953_G5_19A_2010:2.3E-5,ERR907271_G1_19A_1999:8.0E-6):2.0E-6,ERR906955_G5_19A_2010:3.9E-5):2.0E-6,(ERR907713_G3_19A_2007:2.0E-6,ERR907813_G3_19A_2007:2.0E-6):1.6E-5):8.38E-4):4.11E-4,(((ERR907860_G3_19A_2008:8.0E-6,ERR907877_G3_19A_2008:8.0E-6):9.4E-5,ERR907026_G5_19A_2011:5.06E-4):8.0E-6,(ERR907399_G1_19A_1999:2.0E-6,ERR907395_G1_19A_1999:2.0E-6):7.09E-4):2.0E-6):2.0E-6):1.0E-5,((((ERR907396_G1_19A_1999:2.0E-6,ERR907398_G1_19A_1999:2.0E-6):2.0E-6,ERR907550_G1_19A_1999:2.0E-6):0.002404,ERR907321_G5_19A_2010:1.32E-4):2.0E-6,ERR907233_G1_19A_1998:9.3E-5):3.54E-4):4.6E-5,(((((ERR907772_G2_19A_2007:2.0E-6,ERR907888_G3_19A_2007:2.0E-6):2.0E-6,ERR907824_G3_19A_2007:8.0E-6):2.0E-6,ERR907542_G3_19A_2007:1.6E-5):3.1E-5,ERR907848_G2_19A_2007:2.3E-5):7.0E-5,ERR907672_G2_19A_2006:9.3E-5):5.1E-5):0.005515,(((ERR907372_G5_15C_2011:2.0E-6,ERR907324_G5_15C_2010:2.0E-6):2.0E-6,ERR907373_G5_15C_2011:8.0E-6):0.002883,ERR907553_G1_15C_2000:4.3E-4):0.004456):1.58E-4,((((((((ERR907775_G2_7B_2007:1.6E-5,ERR907835_G2_7B_2007:8.0E-6):1.6E-5,ERR907285_G1_7B_1999:8.0E-6):2.3E-5,((ERR907838_G3_7B_2007:2.0E-6,ERR906998_G5_7B_2010:2.3E-5):9.04E-4,ERR907859_G2_7B_2007:2.0E-6):1.6E-5):3.9E-5,((ERR907635_G2_7B_2007:2.0E-6,ERR907634_G3_7B_2007:8.0E-6):7.0E-5,ERR907231_G1_7B_1998:2.3E-5):5.4E-5):4.25E-4,((((ERR907417_G1_15C_2000:2.3E-5,ERR907875_G3_15C_2007:7.8E-5):3.1E-5,ERR907387_G1_15C_1999:9.3E-5):2.0E-6,(ERR907434_G1_15C_2001:2.3E-5,ERR907103_G1_15C_1998:3.1E-5):3.1E-5):5.4E-5,(ERR907343_G5_15C_2010:1.6E-5,ERR907330_G5_15C_2010:2.0E-6):3.66E-4):0.001098):0.005381,(ERR907318_G5_15C_2010:1.6E-5,ERR907879_G3_15C_2007:2.0E-6):0.001105):3.54E-4,ERR907206_G1_15C_1999:0.001764):2.0E-4,((((((ERR907755_G2_15B_2007:1.4E-4,ERR907145_G5_15C_2010:0.002933):2.0E-6,ERR907651_G4_15C_2007:1.24E-4):2.0E-6,ERR907236_G1_15C_1998:1.17E-4):2.0E-6,(ERR907778_G4_15C_2007:7.0E-5,ERR907477_G2_15C_2007:7.8E-5):1.6E-5):8.0E-6,(((ERR907472_G4_15C_2007:6.0E-5,ERR907158_G5_15C_2011:0.001454):0.001212,ERR907080_G1_15C_1998:0.002554):8.0E-6,(ERR907389_G1_15C_1999:1.56E-4,ERR907469_G4_15C_2007:1.87E-4):8.0E-6):8.0E-6):1.76E-4,(ERR907168_G5_15C_2011:0.001812,ERR907725_G2_15C_2007:1.17E-4):4.0E-4):0.008623):5.26E-4):9.9E-4,((ERR907802_G4_19A_2007:2.0E-6,ERR907789_G2_19A_2007:2.0E-6):2.0E-6,ERR907697_G3_19A_2007:1.6E-5):0.003058):0.002032,ERR907569_G1_15C_1999:0.003481):0.022135,((((((ERR907587_G4_9I_2006:2.0E-6,ERR907774_G2_9I_2007:8.0E-6):2.84E-4,ERR907184_G5_9I_2012:2.69E-4):1.0E-5,ERR907366_G5_9I_2011:0.005451):0.002562,ERR907291_G5_9I_2011:0.00419):0.010053,ERR907560_G1_23F_1999:0.033331):0.009012,ERR907002_G5_19A_2010:0.034411):0.004155):0.011492,((((((((ERR907489_G3_21_2006:2.0E-6,ERR907490_G3_21_2006:8.0E-6):1.6E-5,ERR907024_G5_21_2011:3.1E-5):2.0E-6,(ERR907685_G3_21_2007:2.0E-6,ERR907150_G5_21_2010:8.0E-6):1.6E-5):2.0E-6,((ERR907640_G4_21_2006:2.0E-6,ERR907645_G3_21_2006:2.0E-6):2.0E-6,ERR907696_G3_21_2007:2.3E-5):2.0E-6):8.0E-6,ERR907375_G5_21_2011:8.6E-5):4.7E-5,(((ERR907589_G3_21_2006:2.0E-6,ERR907582_G4_21_2006:2.0E-6):2.0E-6,(ERR907687_G4_21_2007:8.0E-6,ERR907579_G4_21_2006:8.0E-6):8.0E-6):8.0E-6,(ERR907598_G3_21_2007:2.0E-6,ERR907654_G2_21_2007:2.0E-6):2.3E-5):6.2E-5):0.005745,((((((((((ERR907043_G5_15C_2012:8.5E-4,ERR907198_G5_15C_2011:1.6E-5):2.0E-6,ERR907193_G5_15C_2010:8.0E-6):1.6E-5,ERR907190_G5_15C_2010:8.0E-6):3.1E-5,ERR907817_G2_15C_2007:3.1E-5):1.6E-5,((ERR907522_G4_15C_2006:2.0E-6,ERR907171_G5_15C_2011:0.002437):3.1E-5,(ERR907305_G5_15C_2012:2.0E-6,ERR907306_G5_15C_2012:8.0E-6):7.8E-5):3.1E-5):2.3E-5,ERR907009_G5_15C_2010:1.32E-4):2.0E-6,ERR906986_G5_15C_2011:0.002468):9.48E-4,ERR907039_G5_15C_2011:0.004122):0.003488,(ERR907244_G1_21_1999:1.6E-5,ERR907461_G1_21_1998:1.6E-5):0.001276):0.0028,ERR907131_G5_21_2012:0.006373):0.00201):0.003196,(ERR907304_G5_21_2012:2.3E-5,ERR907155_G5_21_2010:3.1E-5):0.010039):0.02138):0.006833,(((((((((((((((((((ERR907849_G2_23A_2007:1.6E-5,ERR907829_G4_23A_2007:2.0E-6):5.4E-5,(ERR907501_G2_23A_2007:1.6E-5,ERR907602_G3_23A_2006:2.3E-5):8.0E-6):2.0E-6,((ERR907702_G3_23A_2007:2.0E-6,ERR907871_G3_23A_2007:1.6E-5):2.0E-6,ERR907873_G3_23A_2007:8.0E-6):3.1E-5):8.0E-6,(((ERR906993_G5_15A_2010:0.002212,ERR907187_G5_23A_2010:2.0E-6):2.0E-6,ERR907865_G4_23A_2006:1.6E-5):8.0E-6,(ERR907809_G4_23A_2007:2.0E-6,ERR907836_G3_23A_2007:8.0E-6):4.7E-5):8.0E-6):8.0E-6,ERR907313_G5_23A_2010:2.3E-5):0.002049,((ERR907010_G5_23A_2010:0.001451,ERR907015_G5_23A_2010:8.0E-6):0.002728,ERR907170_G5_23A_2011:0.001952):7.3E-5):1.52E-4,ERR907731_G4_23A_2007:4.59E-4):2.2E-5,ERR906985_G5_23A_2011:0.003804):4.7E-5,ERR907029_G5_23A_2011:0.002696):4.5E-5,ERR907027_G5_23A_2011:5.53E-4):2.0E-6,ERR907157_G5_23A_2010:7.0E-5):2.0E-6,((ERR907710_G4_23A_2007:8.0E-6,ERR907709_G4_23A_2007:2.0E-6):3.3E-5,ERR907717_G4_23A_2007:8.0E-6):9.1E-5):2.0E-6,(ERR906990_G5_23A_2010:1.6E-5,ERR906958_G5_23A_2010:2.3E-5):0.001374):2.64E-4,ERR907146_G5_23A_2010:0.005664):0.00329,(ERR907693_G3_23A_2006:2.3E-5,ERR906978_G5_23A_2011:2.3E-5):0.001505):6.29E-4,ERR907202_G5_23A_2011:0.003173):0.005936,(ERR907686_G2_23A_2007:1.6E-5,ERR907156_G5_23A_2010:1.6E-5):0.009853):0.002923,(ERR907790_G3_23B_2007:8.0E-6,ERR907797_G2_23B_2007:2.0E-6):0.008919):0.00688,ERR907311_G5_23B_2012:0.012136):0.029675):0.003867,(((((((((((((((ERR907821_G2_35B_2007:2.0E-6,ERR907820_G3_35B_2007:2.0E-6):2.0E-6,ERR906984_G5_35B_2011:1.6E-5):2.0E-6,ERR907822_G2_35B_2007:8.0E-6):8.0E-6,((ERR907169_G5_35B_2011:1.6E-5,ERR907715_G3_35B_2007:0.001384):2.0E-6,ERR907309_G5_35B_2012:2.0E-6):2.0E-6):8.0E-6,ERR907505_G4_35B_2007:2.0E-6):2.0E-6,((((ERR907338_G5_35B_2010:8.0E-6,ERR907861_G3_35B_2008:2.0E-6):8.0E-6,ERR907506_G4_35B_2007:2.0E-6):2.0E-6,ERR907516_G3_35B_2007:2.0E-6):2.0E-6,ERR906987_G5_35B_2012:2.3E-5):2.0E-6):8.0E-6,ERR907025_G5_35B_2011:8.0E-6):2.0E-6,(ERR907864_G3_35B_2008:8.0E-6,ERR907012_G5_35B_2010:2.0E-6):2.0E-6):0.001925,(((((ERR906972_G5_15C_2011:8.0E-6,ERR907125_G5_15C_2011:8.0E-6):6.2E-5,ERR907344_G5_15C_2010:9.3E-5):2.0E-6,((ERR907166_G5_15C_2011:2.3E-5,ERR907137_G5_15C_2010:1.6E-5):2.0E-6,ERR907165_G5_15C_2011:8.0E-6):6.2E-5):8.0E-6,ERR906973_G5_15C_2011:0.001642):3.1E-5,ERR907367_G5_15C_2011:5.5E-5):9.55E-4):1.15E-4,(((((ERR907047_G1_9A_1998:2.0E-6,ERR907237_G1_9A_1998:2.0E-6):2.0E-6,ERR907046_G1_9A_1998:2.0E-6):4.7E-5,(ERR907246_G1_9A_1999:3.1E-5,ERR907418_G1_9A_2000:2.3E-5):2.3E-5):7.0E-6,ERR907223_G1_9A_1998:0.002757):0.004113,(ERR907462_G4_19A_2007:0.013618,ERR907045_G1_9A_1998:0.002269):0.01049):0.002045):0.001595,(ERR907436_G1_9A_2001:2.3E-5,ERR907637_G3_9A_2007:3.1E-5):8.0E-6):0.001242,((((ERR907050_G1_9A_1998:2.0E-6,ERR907051_G1_9A_1998:2.0E-6):2.3E-5,ERR907218_G1_9A_1999:5.5E-5):1.5E-5,(ERR907111_G1_9A_1999:2.0E-6,ERR907269_G1_9A_1999:8.0E-6):4.7E-5):2.0E-6,(ERR907413_G1_9A_2000:0.002573,ERR907574_G1_9A_1999:0.002399):2.28E-4):0.004454):0.02851,(((ERR907806_G3_1_2007:1.6E-5,ERR907659_G2_1_2006:3.1E-5):8.0E-6,ERR907677_G2_1_2007:3.1E-5):9.3E-5,(ERR907212_G1_1_1999:2.0E-6,ERR907112_G1_1_1999:2.0E-6):7.8E-5):0.030934):0.010383,((((((((((((((ERR907334_G5_6A_2010:8.0E-6,ERR907006_G5_6A_2010:8.0E-6):3.1E-5,ERR907144_G5_6A_2010:2.3E-5):2.0E-6,(ERR906967_G5_6A_2010:5.5E-5,ERR907005_G5_6A_2010:6.79E-4):1.6E-5):2.0E-6,ERR907690_G3_6A_2006:0.001871):5.61E-4,(((ERR907129_G5_6A_2012:3.1E-5,ERR907322_G5_6A_2010:2.0E-6):3.1E-5,ERR907300_G5_6A_2011:6.2E-5):2.0E-6,ERR907310_G5_6A_2012:9.4E-5):0.001888):2.0E-6,(ERR906956_G5_6A_2010:2.0E-6,ERR906960_G5_6A_2010:8.0E-6):0.002148):0.002111,ERR907061_G1_6A_1998:8.0E-6):2.3E-5,ERR907070_G1_6A_1998:2.3E-5):3.69E-4,(ERR907557_G1_6A_1999:0.002242,ERR907069_G1_6A_1998:0.001297):2.3E-5):3.25E-4,((ERR907433_G1_6A_2001:3.59E-4,ERR907552_G1_6A_2000:5.5E-5):8.0E-6,ERR907209_G1_6A_1999:5.5E-5):0.002724):7.78E-4,((ERR907277_G1_6A_1999:0.010673,ERR907119_G5_6A_2011:0.003337):0.006102,ERR907422_G1_6A_2000:0.009252):0.004594):0.005997,(((ERR907458_G1_6A_1998:2.0E-6,ERR907225_G1_6A_1998:2.0E-6):3.1E-5,ERR907248_G1_6A_1999:2.73E-4):0.001556,ERR907084_G1_6A_1998:8.9E-5):0.006503):0.003817,ERR907459_G1_6A_1998:0.026068):0.013895,(ERR907270_G1_6A_1999:0.008799,ERR907213_G1_6A_1999:0.004691):0.027309):0.013149):0.002536,(((((((((((((((ERR907743_G3_6A_2007:2.0E-6,ERR907647_G3_6A_2007:2.0E-6):2.0E-6,ERR907332_G5_5_2010:5.5E-5):0.002955,ERR906996_G5_5_2010:1.89E-4):5.13E-4,ERR907018_G5_6A_2010:8.13E-4):0.00115,((ERR907810_G4_5_2007:2.6E-5,ERR907044_G5_6A_2012:2.8E-5):2.05E-4,ERR907195_G5_6A_2010:0.001559):0.009293):0.001031,((ERR907719_G2_6A_2007:2.3E-5,ERR907479_G3_6A_2007:2.0E-6):6.3E-5,ERR907320_G5_6A_2010:3.1E-5):0.002682):2.0E-6,ERR907460_G1_6A_1998:1.4E-4):2.0E-6,(ERR907561_G1_6A_1999:2.3E-5,ERR907260_G1_6A_1999:2.3E-5):9.45E-4):2.0E-6,ERR907173_G5_6A_2011:1.17E-4):8.0E-6,((((ERR907538_G4_6A_2006:2.0E-6,ERR907537_G4_6A_2006:2.0E-6):2.3E-5,ERR907541_G2_6A_2006:8.0E-6):1.6E-5,ERR907400_G1_6A_1999:1.6E-5):2.0E-6,ERR907701_G2_6A_2007:6.2E-5):8.5E-5):1.39E-4,ERR907128_G5_6A_2012:0.003935):0.006487,ERR907712_G2_6B_2007:0.012132):0.002511,((((ERR907215_G1_6B_1999:2.0E-6,ERR907216_G1_6B_1999:8.0E-6):3.1E-5,ERR907076_G1_6A_1998:1.01E-4):0.001088,ERR907224_G1_6B_1998:0.00423):0.007391,ERR907376_G1_6B_1999:0.021018):0.001808):0.007651,ERR907779_G2_15A_2008:0.01478):0.015948,(((ERR907540_G4_19F_2007:2.0E-6,ERR907545_G3_19F_2007:8.0E-6):4.05E-4,ERR907088_G1_19F_1998:2.0E-6):6.07E-4,ERR907293_G5_19F_2011:4.77E-4):0.029808):0.00887):0.003296):0.001394,(((((((((((((ERR907507_G2_34_2007:8.0E-6,ERR907643_G3_34_2006:2.0E-6):2.0E-6,(ERR907793_G2_34_2007:8.0E-6,ERR907742_G3_34_2007:2.0E-6):8.0E-6):1.6E-5,ERR907358_G5_34_2011:5.4E-5):2.0E-6,(ERR907126_G5_34_2011:3.1E-5,ERR907868_G4_34_2007:1.6E-5):8.0E-6):4.7E-5,(((ERR907867_G3_34_2007:2.0E-6,ERR907756_G4_34_2007:8.0E-6):6.2E-5,(ERR907473_G4_34_2007:2.0E-6,ERR907470_G4_34_2007:2.0E-6):4.7E-5):1.6E-5,ERR907405_G1_34_1999:2.3E-5):2.0E-6):2.0E-6,(((ERR907349_G5_34_2011:1.6E-5,ERR907348_G5_34_2011:1.5E-5):7.8E-5,ERR907681_G3_34_2007:7.8E-5):2.0E-6,(ERR907886_G3_34_2006:3.9E-5,ERR907498_G3_34_2006:6.2E-5):2.0E-6):2.0E-6):2.0E-6,ERR907368_G5_34_2011:3.9E-5):2.0E-6,(ERR907736_G2_34_2007:3.9E-5,ERR907514_G2_34_2007:5.4E-5):1.6E-5):8.0E-6,(ERR907153_G5_34_2010:3.1E-5,ERR907172_G5_34_2011:3.9E-5):5.5E-5):0.006093,ERR907186_G5_34_2012:8.26E-4):0.003531,(((((((ERR907533_G2_34_2007:2.3E-5,ERR907194_G5_34_2010:6.2E-5):1.6E-5,(ERR907192_G5_34_2010:2.0E-6,ERR907191_G5_34_2010:8.0E-6):7.0E-5):2.0E-6,(ERR907544_G2_34_2007:2.0E-6,ERR907798_G4_34_2007:8.0E-6):5.22E-4):1.6E-5,(ERR907801_G3_34_2007:8.0E-6,ERR907536_G3_34_2007:1.6E-5):4.7E-5):6.2E-5,(ERR907345_G5_34_2010:1.48E-4,ERR907265_G1_34_1999:1.09E-4):8.0E-6):2.0E-6,ERR907846_G2_34_2007:0.002514):2.83E-4,ERR907439_G1_6B_2000:0.005945):0.002352):0.01811,((((ERR907110_G1_22F_1999:3.1E-5,ERR907214_G1_22F_1999:8.0E-6):3.1E-5,ERR907048_G1_22F_1998:5.4E-5):4.7E-5,(ERR907733_G3_22F_2007:2.0E-6,ERR907699_G4_22F_2007:2.0E-6):1.71E-4):1.4E-4,(((ERR907429_G1_22F_2000:2.0E-6,ERR907430_G1_22F_2000:8.0E-6):5.4E-5,ERR907287_G1_22F_1999:2.0E-6):1.01E-4,ERR907441_G1_22F_1998:1.4E-4):9.4E-5):0.022771):0.014583,((((((((((ERR907308_G5_17F_2012:3.1E-5,ERR906991_G5_17F_2010:8.0E-6):8.0E-6,ERR907003_G5_17F_2010:8.0E-6):2.3E-5,(ERR907535_G4_17F_2006:2.0E-6,ERR907197_G5_17F_2011:1.6E-5):8.0E-6):2.0E-6,ERR907783_G3_17F_2007:8.0E-6):8.0E-6,(ERR907592_G2_17F_2007:2.0E-6,ERR907657_G2_17F_2007:1.6E-5):3.1E-5):8.0E-6,((ERR907870_G2_17F_2008:2.0E-6,ERR907510_G4_17F_2007:2.0E-6):2.0E-6,ERR907509_G4_17F_2007:8.0E-6):5.4E-5):2.0E-6,(((ERR907312_G5_17F_2010:2.0E-6,ERR907316_G5_17F_2010:2.0E-6):1.6E-5,(ERR907632_G4_17F_2007:2.0E-6,ERR907474_G3_17F_2007:2.0E-6):2.0E-6):8.0E-6,ERR906975_G5_17F_2011:3.9E-5):3.1E-5):1.09E-4,((((ERR907707_G2_17F_2007:2.0E-6,ERR907718_G2_17F_2007:2.0E-6):6.2E-5,ERR907456_G1_17F_1998:3.1E-5):1.6E-5,ERR907619_G4_17F_2007:7.8E-5):3.1E-5,ERR907030_G5_17F_2011:1.32E-4):8.6E-5):0.021972,((((((((ERR907586_G2_15A_2007:2.0E-6,ERR907585_G3_15A_2007:2.0E-6):8.0E-6,ERR907475_G4_15A_2007:2.0E-6):2.0E-6,ERR907878_G3_15A_2007:1.6E-5):7.0E-5,(ERR907179_G5_15A_2012:2.3E-5,ERR907159_G5_15A_2011:3.1E-5):6.2E-5):2.0E-6,ERR907264_G1_15A_1999:3.1E-5):8.0E-6,(((ERR907880_G3_15A_2007:2.0E-6,ERR907480_G4_15A_2007:2.0E-6):2.0E-6,ERR907481_G4_15A_2007:2.0E-6):3.9E-5,ERR907671_G3_15A_2006:1.6E-5):7.0E-5):8.0E-6,((ERR907251_G1_15A_1999:3.1E-5,ERR907238_G1_15A_1998:1.6E-5):5.4E-5,ERR907227_G1_15A_1998:2.0E-6):2.3E-5):2.0E-6,ERR907106_G1_15A_1999:4.7E-5):0.022944):0.009604,ERR907383_G1_20_1999:0.035156):0.006897):0.004714):0.005121,((((((((((((((ERR907705_G4_6B_2007:2.0E-6,ERR907791_G4_6B_2007:2.0E-6):2.0E-6,ERR907792_G4_6B_2007:8.0E-6):2.0E-6,ERR907800_G3_6B_2007:2.0E-6):8.0E-6,(ERR907528_G4_6B_2006:2.0E-6,ERR907529_G4_6B_2006:2.0E-6):1.6E-5):1.6E-5,((ERR907782_G2_6B_2007:8.0E-6,ERR907777_G4_6B_2007:8.0E-6):2.0E-6,(ERR907780_G3_6B_2007:2.0E-6,ERR907885_G3_6B_2006:2.0E-6):2.0E-6):1.6E-5):0.009624,((((ERR907449_G1_6B_1998:2.3E-5,ERR907249_G1_6B_1999:2.3E-5):9.3E-5,ERR907075_G1_6B_1998:7.8E-5):0.0014,ERR907483_G2_6B_2006:1.4E-4):0.001896,(ERR907853_G3_6B_2007:2.0E-6,ERR907833_G3_6B_2007:2.0E-6):0.018051):0.003286):0.005122,((((ERR907496_G2_6B_2007:2.0E-6,ERR907497_G2_6B_2007:2.0E-6):4.7E-5,ERR907388_G1_6B_1999:8.0E-6):2.0E-6,ERR907757_G4_6B_2007:0.001829):5.2E-4,ERR907515_G4_6B_2007:0.002015):0.005482):0.014766,(ERR907098_G1_6B_1998:0.00982,ERR907289_G1_6B_1999:0.004032):0.012927):0.005205,(((((ERR907513_G2_6B_2006:2.0E-6,ERR907508_G3_6B_2006:2.0E-6):2.0E-6,ERR907463_G2_6B_2006:2.0E-6):1.56E-4,ERR907416_G1_6B_2000:2.3E-5):0.002725,(ERR907132_G5_6B_2012:2.33E-4,ERR907676_G4_6B_2007:2.3E-5):3.2E-5):0.004553,((ERR907729_G2_6B_2007:2.0E-6,ERR907727_G3_6B_2007:2.0E-6):6.1E-5,(ERR907065_G1_6B_1998:8.0E-6,ERR907276_G1_6B_1999:2.0E-6):2.0E-6):0.001097):0.02017):0.011411,(((((((((((ERR907421_G1_6A_2000:2.0E-6,ERR907420_G1_6A_2000:2.0E-6):2.0E-6,ERR907406_G1_6A_1999:2.0E-6):1.6E-5,ERR907424_G1_6A_2000:2.0E-6):2.0E-6,ERR907563_G1_6A_2000:1.6E-5):3.1E-5,((ERR907382_G1_6A_1999:3.9E-5,ERR907408_G1_6A_1999:5.4E-5):2.0E-6,ERR907390_G1_6A_1999:4.7E-5):8.0E-6):8.0E-6,(ERR907211_G1_6A_1999:8.0E-6,ERR907210_G1_6A_1999:1.6E-5):5.4E-5):8.0E-6,ERR907059_G1_6A_1998:1.48E-4):1.9E-5,ERR907254_G1_6A_1999:8.31E-4):7.26E-4,ERR907559_G1_6A_1999:0.001518):0.005599,((ERR907097_G1_6A_1998:8.0E-6,ERR907082_G1_6A_1998:8.0E-6):2.0E-6,ERR907086_G1_6A_1998:2.0E-6):6.3E-5):0.003366,(ERR907564_G1_6A_1999:8.0E-6,ERR907243_G1_6A_1998:2.0E-6):0.002):0.03124):0.007535,(((((((((((((ERR907874_G3_10B_2007:2.0E-6,ERR907814_G3_10A_2007:8.0E-6):2.0E-6,ERR907823_G3_10A_2007:8.0E-6):9.36E-4,ERR907665_G3_10B_2007:0.005793):2.0E-6,ERR907035_G5_10B_2011:3.9E-5):9.95E-4,ERR907294_G5_10B_2011:0.001345):8.96E-4,((ERR907620_G2_10B_2007:2.0E-6,ERR907295_G5_10B_2011:3.1E-5):2.0E-6,ERR906994_G5_10A_2010:1.6E-5):1.79E-4):2.4E-5,ERR907714_G2_10A_2007:2.33E-4):4.91E-4,(ERR907089_G1_10A_1998:8.0E-6,ERR907549_G1_10A_1999:8.0E-6):0.001969):0.013836,(((((((ERR907622_G4_35F_2007:8.0E-6,ERR907624_G4_35F_2007:8.0E-6):2.0E-6,ERR907547_G4_35F_2007:2.0E-6):2.0E-6,ERR907616_G4_35F_2007:8.0E-6):8.0E-6,(ERR907013_G5_35F_2010:1.6E-5,ERR907021_G5_35F_2011:1.6E-5):1.6E-5):1.01E-4,((ERR907785_G2_35F_2007:2.0E-6,ERR907543_G2_35F_2007:2.0E-6):2.0E-6,ERR907530_G3_35F_2006:2.0E-6):9.4E-5):2.0E-6,ERR907085_G1_35F_1998:1.01E-4):0.002683,ERR907099_G1_35F_1998:0.001023):0.01017):0.003255,ERR907371_G5_10A_2011:0.018257):0.006036,ERR907275_G1_6A_1999:0.018704):0.014124,ERR907573_G1_10A_1999:0.033272):0.005105,(((((((((ERR907649_G3_15A_2006:2.0E-6,ERR907648_G3_15A_2006:2.0E-6):8.0E-6,ERR907546_G4_15A_2006:8.0E-6):8.0E-6,ERR907627_G2_15A_2006:8.0E-6):1.6E-5,ERR906952_G5_15A_2010:4.7E-5):1.32E-4,(ERR907328_G5_15A_2010:8.6E-5,ERR907323_G5_15A_2010:3.1E-5):7.8E-5):3.1E-5,(((ERR907728_G3_15A_2007:2.0E-6,ERR907020_G5_15A_2011:3.9E-5):3.1E-5,ERR907882_G3_15A_2007:2.3E-5):3.9E-5,ERR907567_G1_15A_2000:4.7E-5):1.32E-4):2.43E-4,((((ERR907748_G3_15A_2007:2.0E-6,ERR907749_G3_15A_2007:2.0E-6):8.0E-6,ERR907827_G4_15A_2007:2.0E-6):3.1E-5,(ERR907663_G3_15A_2007:8.0E-6,ERR907662_G3_15A_2007:9.3E-5):4.7E-5):2.57E-4,((ERR907752_G2_15A_2007:2.0E-6,ERR907884_G3_15A_2007:2.0E-6):1.6E-5,ERR907735_G3_15A_2007:8.0E-6):1.71E-4):6.8E-5):0.027333,ERR907226_G1_6B_1998:0.021047):0.007541,(ERR907667_G4_10F_2007:2.0E-6,ERR907781_G2_10F_2008:2.3E-5):0.031593):0.006033):0.001375):0.002258,(((((((((((ERR907776_G4_16F_2007:8.0E-6,ERR907670_G2_16F_2007:8.0E-6):2.0E-6,ERR907196_G5_16F_2010:3.1E-5):3.1E-5,ERR907511_G2_16F_2007:3.1E-5):1.01E-4,ERR907354_G5_16F_2011:9.3E-5):2.3E-5,ERR907167_G5_16F_2011:4.83E-4):2.5E-5,((ERR907826_G4_16F_2007:2.3E-5,ERR907730_G4_16F_2007:1.6E-5):1.6E-5,ERR907452_G1_16F_1998:8.0E-6):1.31E-4):9.4E-5,((((ERR907794_G3_16F_2007:2.0E-6,ERR907764_G3_16F_2007:2.0E-6):1.01E-4,ERR907493_G4_16F_2006:4.7E-5):8.0E-6,ERR907521_G2_16F_2007:3.97E-4):7.0E-6,ERR907327_G5_16F_2010:0.003292):0.002797):0.001446,(((ERR907572_G1_16F_1999:2.0E-6,ERR907016_G5_16F_2010:8.6E-5):2.0E-6,ERR907333_G5_16F_2010:6.2E-5):8.96E-4,(ERR907669_G2_16F_2006:1.6E-5,ERR907123_G5_16F_2011:7.0E-5):2.4E-5):0.002868):0.020259,(((ERR907362_G5_16F_2011:1.6E-5,ERR907374_G5_16F_2011:3.1E-5):1.6E-5,ERR907594_G4_16F_2006:1.6E-5):0.010379,ERR907711_G2_16F_2007:0.011819):0.009879):0.011711,(((((ERR907683_G4_38_2007:2.0E-6,ERR907872_G3_38_2007:8.0E-6):2.3E-5,(ERR907819_G4_38_2007:2.0E-6,ERR907807_G4_38_2007:2.0E-6):4.7E-5):9.3E-5,((ERR906968_G5_38_2011:2.3E-5,ERR906969_G5_38_2011:2.0E-6):3.1E-5,ERR907037_G5_38_2011:1.09E-4):2.3E-5):2.3E-5,ERR907467_G2_38_2006:5.4E-5):0.030887,(ERR907380_G1_16F_1999:0.006436,ERR907500_G2_16F_2006:0.00762):0.024914):0.005778):0.002022,(((((((ERR907658_G2_12A_2006:2.0E-6,ERR907724_G3_12A_2007:2.0E-6):2.0E-6,ERR907703_G2_12B_2007:8.0E-6):2.0E-6,ERR907038_G5_12A_2011:7.8E-5):2.41E-4,ERR907100_G1_12A_1998:1.56E-4):0.007405,(ERR907638_G3_12B_2007:3.9E-5,ERR907825_G4_12B_2007:2.0E-6):0.01407):0.007616,(ERR907164_G5_7F_2011:2.0E-6,ERR907163_G5_7F_2011:2.0E-6):0.013305):0.019502,ERR907486_G2_22F_2006:0.035):0.005117):0.004039):0.001928,((((((((((((ERR907787_G2_22A_2007:2.0E-6,ERR907138_G5_22A_2010:8.0E-6):3.1E-5,ERR907630_G2_22A_2007:2.0E-6):7.0E-5,(ERR907518_G4_22A_2006:2.0E-6,ERR907519_G4_22A_2006:2.0E-6):6.2E-5):2.0E-6,ERR906988_G5_22A_2012:6.2E-5):8.0E-6,(ERR907722_G3_22A_2007:2.3E-5,ERR907628_G4_22A_2007:1.6E-5):7.8E-5):2.0E-6,(((ERR907464_G4_22A_2006:2.0E-6,ERR907326_G5_22A_2010:2.1E-4):4.7E-5,ERR907636_G2_22A_2007:5.4E-5):5.37E-4,((ERR907476_G3_22A_2007:2.0E-6,ERR907600_G3_22A_2007:2.0E-6):2.0E-6,ERR907603_G2_22A_2007:2.0E-6):7.0E-5):1.6E-5):1.6E-5,((((((ERR907795_G3_22A_2008:2.0E-6,ERR907655_G2_22A_2006:2.0E-6):2.0E-6,ERR907642_G3_22A_2007:4.7E-5):2.3E-5,ERR907147_G5_22A_2010:1.09E-4):3.9E-5,ERR907876_G3_22A_2008:5.4E-5):2.0E-6,(ERR907617_G3_22A_2007:2.0E-6,ERR907618_G2_22A_2007:2.0E-6):3.35E-4):2.3E-5,((ERR907698_G4_22A_2007:8.0E-6,ERR907520_G3_22A_2007:3.1E-5):7.8E-5,ERR907282_G1_22A_1999:3.1E-5):4.7E-5):2.0E-6):0.006618,(((ERR907181_G5_22A_2012:5.4E-5,ERR907359_G5_22A_2011:4.7E-5):3.9E-5,ERR907335_G5_22A_2010:7.8E-5):7.7E-5,ERR907495_G3_22A_2006:0.001688):0.001902):9.93E-4,((ERR907432_G1_22A_2000:1.09E-4,ERR907284_G1_22A_1999:1.24E-4):1.34E-4,ERR906961_G5_22A_2010:0.001889):1.98E-4):0.002815,(((((ERR907808_G3_22A_2007:4.7E-5,ERR907127_G5_22A_2011:4.44E-4):6.2E-5,ERR907122_G5_22A_2011:1.09E-4):2.0E-6,ERR907124_G5_22A_2011:1.24E-4):1.6E-5,((ERR907771_G3_22A_2007:8.0E-6,ERR907353_G5_22A_2011:3.1E-5):3.1E-5,ERR907661_G3_22A_2007:3.9E-5):7.0E-5):2.0E-6,((ERR907675_G3_22A_2006:2.0E-6,ERR907682_G2_22A_2007:2.0E-6):2.0E-6,ERR907716_G3_22A_2007:2.0E-6):8.6E-5):0.002056):0.027126,((((ERR907272_G1_4_1999:2.0E-6,ERR907262_G1_4_1999:2.0E-6):2.16E-4,ERR907577_G1_4_2000:0.001833):0.004511,ERR907083_G1_4_1998:9.6E-4):0.007307,((ERR907409_G1_4_2000:2.0E-6,ERR907379_G1_4_1999:8.0E-6):2.26E-4,ERR907104_G1_4_1999:0.001297):0.00887):0.024625):0.005387,(((((((ERR907444_G1_14_1998:2.0E-6,ERR907447_G1_14_1998:2.0E-6):2.0E-6,ERR907081_G1_14_1998:8.0E-6):8.0E-6,(ERR907093_G1_14_1998:8.0E-6,ERR907445_G1_14_1998:2.0E-6):0.00455):1.8E-4,(ERR907431_G1_14_1999:1.6E-5,ERR907288_G1_14_1999:1.6E-5):0.004437):8.07E-4,(((ERR907247_G1_14_1999:2.0E-6,ERR907446_G1_14_1998:2.0E-6):8.6E-5,(ERR907450_G1_14_1998:1.17E-4,ERR907079_G1_14_1998:1.24E-4):3.9E-5):4.11E-4,(ERR907235_G1_14_1998:1.6E-5,ERR907393_G1_14_1999:2.3E-5):1.58E-4):2.24E-4):0.026043,(ERR907525_G3_23B_2007:2.0E-6,ERR907526_G2_5_2007:2.0E-6):0.029534):0.00617,((ERR907066_G1_18B_1998:1.79E-4,ERR907063_G1_18B_1998:1.4E-4):0.007762,ERR907451_G1_18B_1998:0.011118):0.023162):0.002365):0.003693):0.001835,((((((((((((ERR907759_G3_35B_2007:2.0E-6,ERR907761_G3_35B_2007:2.0E-6):1.94E-4,ERR907680_G4_35B_2007:2.57E-4):2.0E-6,(ERR907769_G3_35B_2007:8.6E-5,ERR907423_G1_35B_2000:4.7E-5):3.1E-5):7.0E-6,(ERR906989_G5_35B_2010:0.001681,ERR907369_G5_35B_2011:0.002093):7.85E-4):2.0E-6,ERR907001_G5_35B_2010:5.4E-5):2.0E-6,(ERR907033_G5_35B_2011:2.0E-6,ERR907296_G5_35B_2011:1.6E-5):1.01E-4):9.0E-6,(((((ERR907850_G3_35B_2007:2.0E-6,ERR907851_G2_35B_2007:2.0E-6):2.0E-6,ERR907863_G2_35B_2008:2.0E-6):2.3E-5,ERR907883_G3_35B_2007:2.0E-6):8.0E-6,ERR906999_G5_35B_2010:3.9E-5):2.0E-6,ERR907357_G5_35B_2011:2.3E-5):6.1E-5):2.28E-4,ERR906997_G5_35B_2010:3.54E-4):0.003523,ERR907183_G5_35B_2012:0.002956):0.037624,(((((((ERR907178_G5_19A_2012:4.7E-5,ERR907152_G5_19A_2010:3.1E-5):9.3E-5,(ERR907471_G4_19A_2006:1.6E-5,ERR907488_G2_19A_2007:0.004526):3.1E-5):2.0E-6,(ERR907760_G3_19A_2007:8.0E-6,ERR907762_G3_19A_2007:2.0E-6):3.1E-5):3.1E-5,(ERR907004_G5_19A_2010:8.0E-6,ERR907008_G5_19A_2010:8.0E-6):1.6E-5):2.0E-6,(ERR907644_G3_19A_2006:1.6E-5,ERR906950_G5_19A_2010:3.1E-5):2.0E-6):1.5E-5,ERR907189_G5_19A_2010:2.4E-5):0.001257,ERR907034_G5_19A_2011:0.001104):0.046043):0.007876,ERR907415_G1_6A_2000:0.044097):0.004231,((ERR907370_G5_15A_2011:5.4E-5,ERR906992_G5_15A_2010:1.17E-4):0.012037,ERR907394_G1_14_1999:0.011656):0.028074):0.004801):7.81E-4):0.001806,(((((((((((((((((((ERR907758_G3_23B_2007:2.0E-6,ERR907855_G2_23B_2007:2.0E-6):2.0E-6,ERR907737_G2_23B_2007:8.0E-6):1.6E-5,ERR907626_G4_23B_2007:8.0E-6):3.9E-5,(ERR907438_G1_23B_1999:1.6E-5,ERR907425_G1_23B_1999:2.0E-6):3.9E-5):2.0E-6,((ERR907361_G5_23B_2011:0.001429,ERR907203_G5_23B_2011:1.87E-4):2.0E-6,ERR907092_G1_23B_1998:1.6E-5):2.0E-6):2.0E-6,((ERR907763_G3_23B_2007:8.0E-6,ERR907740_G2_23B_2007:2.0E-6):5.4E-5,ERR907011_G5_23B_2010:1.01E-4):2.0E-6):8.0E-6,(((((ERR907641_G4_23B_2006:2.0E-6,ERR907818_G2_23B_2007:2.0E-6):2.0E-6,ERR907517_G4_23B_2007:8.0E-6):2.0E-6,ERR907601_G2_23B_2006:1.6E-5):8.0E-6,ERR907121_G5_23B_2011:3.9E-5):2.3E-5,((ERR907019_G5_23B_2010:3.9E-5,ERR907666_G2_23B_2006:1.6E-5):2.0E-6,ERR907465_G3_23B_2007:8.0E-6):8.0E-6):3.9E-5):2.0E-6,ERR907141_G5_23B_2010:9.3E-5):2.3E-5,ERR907267_G1_23B_1999:4.7E-5):6.08E-4,((((((((ERR907307_G5_23B_2012:4.59E-4,ERR907847_G3_23B_2007:7.0E-5):2.0E-6,ERR907352_G5_23B_2011:0.001068):1.6E-5,ERR906995_G5_23B_2010:1.01E-4):1.6E-5,ERR907154_G5_23B_2010:1.63E-4):4.7E-5,ERR907562_G1_23B_2000:0.001123):1.6E-5,ERR907738_G3_23B_2007:1.32E-4):4.7E-5,(ERR907468_G4_23B_2007:1.6E-5,ERR907621_G3_23B_2007:1.6E-5):1.17E-4):4.7E-5,ERR907811_G4_23B_2007:1.63E-4):8.0E-6):2.0E-6,ERR907142_G5_23B_2010:0.008084):5.05E-4,(ERR907844_G3_23B_2007:2.0E-6,ERR907852_G3_23B_2007:8.0E-6):0.003382):0.005102,(((((((ERR907072_G1_23F_1998:8.0E-6,ERR907053_G1_23F_1998:1.6E-5):2.0E-6,ERR907554_G1_23F_2000:1.6E-5):5.6E-5,((ERR907252_G1_23F_1999:3.9E-5,ERR907234_G1_23F_1998:2.3E-5):2.3E-5,ERR907558_G1_23F_1999:2.3E-5):0.001994):0.001491,ERR907457_G1_23F_1998:0.014565):0.002774,(((ERR907239_G1_23F_1998:2.0E-6,ERR907281_G1_23F_1999:1.6E-5):2.3E-5,ERR907058_G1_23F_1998:2.3E-5):1.5E-5,ERR906946_G1_23F_1999:7.1E-5):0.00824):0.001282,ERR907245_G1_23F_1999:0.015871):0.001032,(ERR907527_G3_23A_2007:2.0E-6,ERR907734_G4_23A_2007:2.0E-6):0.002014):1.29E-4):0.001873,(((ERR907410_G1_23F_2000:2.3E-5,ERR907455_G1_23F_1998:2.0E-6):2.0E-6,ERR907453_G1_23F_1998:8.0E-6):9.16E-4,(ERR907386_G1_23F_1999:8.0E-6,ERR907207_G1_23F_1999:8.0E-6):9.91E-4):0.016442):0.003501,(((((((((ERR906957_G5_23B_2010:3.9E-5,ERR907721_G2_23B_2007:8.0E-6):2.0E-6,(ERR907803_G3_23B_2007:2.0E-6,ERR907804_G3_23B_2007:2.0E-6):2.0E-6):2.0E-6,ERR907363_G5_23B_2011:4.7E-5):8.0E-6,ERR906964_G5_23B_2010:4.7E-5):1.6E-5,(ERR907341_G5_23B_2010:2.3E-5,ERR906951_G5_23B_2010:1.6E-5):0.001249):9.3E-5,(ERR907161_G5_23B_2011:1.95E-4,ERR907055_G1_23B_1998:1.01E-4):8.0E-6):4.5E-4,ERR907036_G5_23B_2011:0.002831):0.002029,(((ERR907414_G1_23A_2000:5.4E-5,ERR907280_G1_23A_1999:2.3E-5):8.0E-6,ERR907551_G1_23A_2000:7.0E-5):4.7E-5,ERR907268_G1_23A_1999:7.8E-5):1.94E-4):0.004101,(ERR907257_G1_23F_1999:2.0E-6,ERR907258_G1_23F_1999:2.0E-6):0.008825):0.002488):0.009521,(((ERR906971_G5_23A_2011:3.1E-5,ERR907815_G2_23A_2007:2.0E-6):8.0E-6,ERR907623_G2_23A_2006:1.6E-5):0.004322,ERR907599_G4_23A_2007:0.005073):0.013298):0.023171,((((ERR906959_G5_15C_2010:2.0E-6,ERR907200_G5_15C_2011:2.3E-5):2.3E-5,ERR907298_G5_15C_2011:3.1E-5):2.0E-6,ERR907784_G3_15C_2007:8.0E-6):0.038049,(((ERR907660_G2_16F_2007:2.0E-6,ERR907606_G4_16F_2007:8.0E-6):2.0E-6,ERR907607_G4_16F_2007:2.0E-6):2.0E-6,ERR907605_G4_16F_2007:8.0E-6):0.040373):0.005842):0.002472,((((((((((ERR907217_G1_35B_1999:2.0E-6,ERR907435_G1_35B_2001:3.1E-5):2.0E-6,ERR907385_G1_35B_1999:2.0E-6):2.0E-6,ERR907232_G1_35B_1998:2.0E-6):1.6E-5,ERR907650_G2_35B_2006:5.4E-5):1.01E-4,(ERR907120_G5_35B_2011:3.1E-5,ERR907325_G5_35B_2010:8.0E-6):1.71E-4):3.1E-5,(ERR907060_G1_35B_1998:0.002152,ERR907279_G1_35B_1999:1.09E-4):3.9E-5):2.3E-5,(((((ERR907841_G2_35B_2007:5.4E-5,ERR907747_G3_35B_2007:5.4E-5):8.0E-6,ERR907765_G2_35B_2007:7.8E-5):3.1E-5,(ERR907531_G2_35B_2007:3.9E-5,ERR907889_G3_35B_2007:1.6E-5):8.6E-5):2.0E-6,ERR907842_G2_35B_2007:0.002901):4.7E-5,(ERR907240_G1_35B_1998:7.0E-5,ERR907402_G1_35B_1999:8.6E-5):5.4E-5):1.6E-5):4.52E-4,((((ERR907487_G3_35B_2007:2.0E-6,ERR907766_G3_35B_2007:2.0E-6):9.3E-5,ERR907610_G2_35B_2007:1.48E-4):2.0E-6,((ERR907656_G3_35B_2007:8.0E-6,ERR907175_G5_35B_2011:2.0E-6):8.0E-6,ERR907378_G1_35B_2000:3.1E-5):5.4E-5):2.0E-6,(((ERR907365_G5_35B_2011:3.1E-5,ERR907609_G4_35B_2007:2.0E-6):8.0E-6,ERR907342_G5_35B_2010:1.6E-5):1.79E-4,ERR907524_G2_35B_2006:0.001722):3.19E-4):7.96E-4):0.002417,ERR907078_G1_35B_1998:0.002688):0.029871,((((((((ERR907556_G1_19F_1999:2.0E-6,ERR907255_G1_19F_1999:0.001335):3.9E-5,ERR907664_G2_19F_2007:9.3E-5):1.6E-5,ERR907443_G1_19F_1998:4.7E-5):2.0E-6,((ERR907130_G5_19F_2012:2.0E-6,ERR907364_G5_19F_2011:1.6E-5):3.1E-5,ERR907339_G5_19F_2010:2.3E-5):1.24E-4):0.002838,ERR907746_G3_19F_2007:1.41E-4):1.22E-4,((ERR907056_G1_19F_1998:2.0E-6,ERR907068_G1_19F_1998:8.0E-6):1.41E-4,ERR907377_G1_19F_1999:6.69E-4):1.73E-4):0.005175,(ERR907629_G4_19F_2007:2.0E-6,ERR907631_G4_19F_2007:2.0E-6):0.005434):0.00811,ERR907064_G1_19F_1998:0.008825):0.018285):0.00684):0.002301,((((((((ERR907858_G3_35A_2007:2.0E-6,ERR907856_G2_35A_2007:2.0E-6):4.7E-5,(ERR907484_G4_35A_2007:8.0E-6,ERR907678_G4_35A_2007:2.0E-6):2.0E-6):1.6E-5,(ERR907504_G4_35A_2007:2.0E-6,ERR907503_G4_35A_2007:8.0E-6):8.0E-6):8.0E-6,ERR907384_G1_35A_1999:1.6E-5):1.71E-4,((ERR907031_G5_35A_2011:8.0E-6,ERR906977_G5_35A_2011:2.3E-5):8.0E-6,ERR907625_G3_35A_2006:1.6E-5):1.87E-4):2.04E-4,ERR907381_G1_35A_1999:3.49E-4):0.00173,(((ERR907590_G4_35A_2006:2.0E-6,ERR907887_G3_35A_2006:8.0E-6):1.6E-5,ERR907532_G4_35A_2006:3.1E-5):9.4E-5,ERR907263_G1_35A_1999:1.87E-4):0.002755):0.027276,ERR907816_G2_5_2007:0.03655):0.006162):0.00324):9.53E-4,(((((((((((ERR907583_G4_17F_2006:8.0E-6,ERR907584_G2_17F_2006:2.0E-6):4.7E-5,ERR907094_G1_17F_1998:1.6E-5):1.01E-4,(ERR906974_G5_17F_2011:1.4E-4,ERR906965_G5_17F_2010:4.51E-4):4.7E-5):0.001349,(ERR907437_G1_17F_1999:0.001444,ERR907499_G2_17F_2007:2.26E-4):4.8E-5):9.2E-5,(ERR907115_G1_17F_1999:4.7E-5,ERR907831_G4_17F_2007:7.0E-5):0.003401):0.002117,ERR907555_G1_17F_2000:0.007841):0.001929,ERR907017_G5_17F_2010:0.003428):0.015943,((ERR907054_G1_13_1998:2.56E-4,ERR907095_G1_13_1998:7.98E-4):0.002394,(ERR906966_G5_13_2010:8.0E-6,ERR906976_G5_13_2011:1.6E-5):0.005053):0.018348):0.008474,(((((ERR907442_G1_35F_1998:1.6E-5,ERR907062_G1_35F_1998:2.0E-6):2.0E-6,ERR907057_G1_35F_1998:8.0E-6):8.0E-6,ERR907407_G1_35F_1999:1.6E-5):8.6E-5,(ERR907116_G1_35F_1999:8.0E-6,ERR907220_G1_35F_1998:8.0E-6):5.4E-5):7.8E-5,((ERR907744_G3_35F_2007:1.6E-5,ERR907290_G5_35F_2011:5.4E-5):3.9E-5,(ERR907768_G3_35F_2007:2.0E-6,ERR907741_G3_35F_2007:2.0E-6):2.3E-5):1.94E-4):0.020328):0.015045,((((((ERR907242_G1_23F_1998:2.0E-6,ERR907448_G1_23F_1998:8.0E-6):2.0E-6,ERR907403_G1_23F_1999:1.6E-5):2.0E-6,ERR907397_G1_23F_1999:3.1E-5):0.00242,ERR907568_G1_23F_2000:9.86E-4):0.03331,(ERR907419_G1_NT_2000:6.2E-5,ERR907266_G1_NT_1999:2.0E-6):0.04312):0.005397,((((ERR907862_G2_37_2008:8.0E-6,ERR907796_G2_37_2007:2.3E-5):4.7E-5,ERR907478_G2_37_2007:7.8E-5):1.77E-4,ERR907219_G1_33A_1998:3.12E-4):0.038287,((ERR907751_G3_7A_2007:1.22E-4,ERR907834_G4_7F_2007:5.32E-4):0.00391,ERR907404_G1_7A_1999:0.003154):0.03018):0.006002):0.002333):0.002091,((((((((ERR907595_G3_19A_2006:8.0E-6,ERR907633_G4_19A_2006:8.0E-6):8.0E-6,ERR906947_G3_19A_2007:1.6E-5):6.2E-5,(ERR907105_G1_5_1999:2.0E-6,ERR907107_G1_19A_1999:2.0E-6):1.6E-5):8.0E-6,(ERR907108_G1_19A_1999:5.4E-5,ERR907278_G1_19A_1999:1.6E-5):4.7E-5):2.0E-6,ERR907440_G1_19A_2000:5.4E-5):2.0E-6,ERR907113_G1_19A_1999:4.7E-5):2.3E-5,ERR907077_G1_19A_1998:7.0E-5):0.033886,(((ERR907096_G1_9I_1998:2.0E-6,ERR907250_G1_9I_1999:2.0E-6):2.0E-6,ERR907090_G1_9I_1998:2.0E-6):1.5E-5,(ERR907071_G1_9I_1998:8.0E-6,ERR907454_G1_9I_1998:8.0E-6):8.0E-6):0.032622):0.007203):0.001894):0.00694,(((((((((((ERR907615_G2_31_2006:3.1E-5,ERR907494_G3_31_2007:3.9E-5):3.9E-5,(ERR907114_G1_31_1999:2.0E-6,ERR907117_G1_31_1999:8.0E-6):8.0E-6):2.0E-6,((ERR906980_G5_31_2011:3.1E-5,ERR907032_G5_31_2011:3.1E-5):6.2E-5,ERR907604_G2_31_2006:8.0E-6):3.1E-5):2.0E-6,ERR907854_G3_31_2007:6.2E-5):3.1E-5,ERR907426_G1_31_1999:3.9E-5):3.1E-5,(((ERR907028_G5_31_2011:1.6E-5,ERR907302_G5_31_2012:2.0E-6):2.0E-6,ERR907299_G5_31_2011:2.3E-5):8.0E-6,ERR907185_G5_31_2012:2.3E-5):9.3E-5):8.0E-6,ERR907612_G3_31_2007:9.3E-5):0.017735,((ERR907109_G1_31_1999:2.0E-6,ERR907204_G1_31_1999:2.0E-6):1.6E-5,ERR907087_G1_31_1998:1.6E-5):0.00815):0.006312,(((ERR907767_G3_31_2007:2.0E-6,ERR907739_G2_31_2007:2.0E-6):5.08E-4,(ERR907684_G4_31_2007:8.0E-6,ERR907700_G3_31_2007:2.0E-6):0.002596):0.010141,ERR907049_G1_31_1998:0.022316):0.005211):0.015703,((((((((ERR907812_G2_7C_2007:8.0E-6,ERR907843_G3_7C_2007:8.0E-6):2.0E-6,ERR907832_G2_7C_2007:2.0E-6):2.0E-6,ERR906954_G5_7C_2010:2.3E-5):2.02E-4,((ERR907041_G5_7C_2011:2.0E-6,ERR907040_G5_7C_2011:8.0E-6):2.0E-6,ERR907182_G5_7C_2012:2.3E-5):1.87E-4):0.001841,ERR907355_G5_7C_2011:0.005114):0.009817,(((ERR907205_G1_25F_1999:8.0E-6,ERR907391_G1_5_1999:8.0E-6):7.8E-5,ERR907199_G5_5_2011:1.56E-4):1.6E-5,ERR907201_G5_5_2011:1.71E-4):0.032676):0.006408,ERR907575_G1_19F_1999:0.007461):0.005175,((((ERR907356_G5_7C_2011:8.6E-5,ERR907674_G4_7C_2007:3.9E-5):1.63E-4,(ERR907162_G5_7C_2011:2.3E-5,ERR907160_G5_7C_2011:8.0E-6):1.01E-4):2.2E-5,ERR907317_G5_7C_2010:2.97E-4):0.002256,ERR907118_G5_7C_2011:0.003082):0.015439):0.019381):0.003404,((ERR907588_G3_8_2006:9.2E-4,ERR907286_G1_8_1999:0.001008):0.034202,ERR907151_G5_11A_2010:0.035364):0.004738):0.002915):0.00101,(((((((((((ERR907392_G1_11D_1999:8.0E-6,ERR907570_G1_11D_1999:8.0E-6):4.7E-5,ERR907228_G1_11D_1998:7.0E-5):1.6E-5,(ERR907866_G2_11D_2007:7.0E-5,ERR907350_G5_11D_2011:0.00165):9.3E-5):8.0E-6,((ERR906963_G5_11D_2010:1.6E-5,ERR906962_G5_11D_2010:3.1E-5):8.6E-5,ERR907613_G3_11D_2007:1.32E-4):2.0E-6):3.1E-5,((ERR907259_G1_11D_1999:2.0E-6,ERR907256_G1_11D_1999:2.0E-6):9.3E-5,(ERR907253_G1_11D_1999:3.1E-5,ERR907229_G1_11D_1998:3.9E-5):7.0E-5):2.0E-6):2.0E-6,ERR907273_G1_11D_1999:1.17E-4):3.1E-5,ERR907337_G5_11D_2010:1.79E-4):0.001666,((((ERR907136_G5_11D_2010:2.0E-6,ERR907135_G5_11D_2010:2.0E-6):3.74E-4,ERR907652_G4_11D_2006:8.6E-5):4.14E-4,(ERR907539_G3_11D_2007:2.0E-6,ERR907679_G4_11D_2007:8.0E-6):9.91E-4):7.0E-5,ERR907608_G4_11D_2006:0.001924):2.0E-6):6.44E-4,((((((((ERR907694_G2_11D_2007:8.0E-6,ERR907668_G3_11D_2007:2.0E-6):2.0E-6,ERR907708_G3_11D_2007:8.0E-6):8.0E-6,ERR907578_G2_11D_2006:8.0E-6):3.1E-5,((ERR907581_G4_11D_2006:8.0E-6,ERR907042_G5_11D_2012:7.0E-5):8.0E-6,ERR907534_G3_11D_2006:2.3E-5):7.8E-5):2.0E-6,ERR907188_G5_11D_2010:6.2E-5):1.09E-4,(ERR907770_G4_11D_2007:2.0E-6,ERR907732_G3_11D_2007:2.0E-6):7.8E-5):2.3E-5,ERR907726_G2_11D_2007:1.17E-4):3.1E-5,(((ERR907706_G2_11D_2007:2.0E-6,ERR907720_G3_11D_2007:2.0E-6):1.09E-4,ERR907133_G5_11D_2010:1.17E-4):2.0E-6,ERR907571_G1_11D_1999:0.00154):2.3E-5):0.001959):0.020961,(((((ERR907523_G2_37_2007:2.0E-6,ERR907653_G2_37_2007:2.0E-6):8.6E-5,ERR907673_G4_33A_2007:7.0E-5):1.88E-4,ERR907174_G5_37_2011:0.004608):4.8E-4,(ERR907799_G3_37_2007:3.1E-5,ERR907750_G3_37_2007:8.0E-6):0.003548):0.024478,(((ERR907274_G1_37_1999:2.0E-6,ERR907828_G4_37_2007:7.8E-5):2.3E-5,ERR907576_G1_37_2000:3.9E-5):0.012776,ERR907208_G1_33F_1999:0.011372):0.007033):0.006282):0.01555,((((((((((ERR907591_G4_3_2006:9.3E-5,ERR907261_G1_3_1999:1.09E-4):2.0E-6,ERR907331_G5_3_2010:9.3E-5):2.0E-6,ERR907805_G3_3_2007:1.32E-4):2.0E-6,(ERR907007_G5_3_2010:8.0E-6,ERR907022_G5_3_2011:3.1E-5):1.24E-4):2.0E-6,ERR907512_G2_3_2006:1.4E-4):1.6E-5,ERR907315_G5_3_2010:1.48E-4):2.0E-6,ERR907830_G4_3_2007:1.32E-4):0.007674,(((ERR907689_G4_3_2006:2.0E-6,ERR907688_G4_3_2006:1.6E-5):2.3E-5,ERR907466_G2_3_2007:3.1E-5):0.001203,(ERR907297_G5_3_2011:2.0E-6,ERR907351_G5_3_2011:8.0E-6):0.005656):0.015712):0.01208,((((ERR907134_G5_3_2010:1.6E-5,ERR907786_G2_3_2007:2.3E-5):2.0E-6,ERR907492_G4_3_2006:1.6E-5):2.0E-6,ERR907857_G3_3_2007:1.6E-5):1.95E-4,ERR907482_G4_3_2007:1.32E-4):0.027832):0.011592,((((((ERR907074_G1_10A_1998:2.0E-6,ERR907073_G1_10A_1998:2.0E-6):1.6E-5,ERR907230_G1_10A_1998:1.6E-5):2.0E-6,ERR906979_G5_10A_2011:1.17E-4):4.7E-5,ERR907646_G2_10A_2006:1.32E-4):8.5E-5,ERR907881_G3_10A_2007:7.8E-5):0.002325,(((ERR907241_G1_10A_1998:2.0E-6,ERR907565_G1_10A_1999:2.0E-6):2.0E-6,ERR907491_G3_10A_2007:1.17E-4):1.24E-4,ERR907067_G1_10A_1998:3.5E-4):0.002369):0.029553):0.00393):0.00213):0.022255,((((((((((ERR907000_G5_NT_2010:8.0E-6,ERR907329_G5_NT_2010:8.0E-6):0.002702,ERR906981_G5_NT_2011:0.007463):2.61E-4,(ERR906949_G5_NT_2010:2.0E-6,ERR907346_G5_NT_2011:8.0E-6):5.4E-5):8.0E-6,ERR907301_G5_NT_2011:3.1E-5):3.1E-5,(((ERR907611_G4_NT_2007:8.0E-6,ERR907597_G3_NT_2007:2.0E-6):7.7E-5,ERR907023_G5_NT_2011:1.01E-4):3.9E-5,(ERR907428_G1_NT_2000:7.22E-4,ERR907580_G4_NT_2007:3.9E-5):8.0E-6):2.0E-6):2.0E-6,(ERR907143_G5_NT_2010:6.36E-4,ERR907502_G2_NT_2007:0.002546):8.0E-6):0.011093,((ERR907692_G4_NT_2007:2.0E-6,ERR907691_G4_NT_2007:2.0E-6):1.5E-5,ERR906983_G5_NT_2011:8.0E-6):0.006552):0.008353,((((ERR907596_G2_NT_2007:2.0E-6,ERR907614_G3_NT_2007:2.0E-6):2.32E-4,ERR907427_G1_NT_1999:9.3E-5):8.0E-6,ERR907221_G1_NT_1998:7.0E-5):0.001783,(ERR907176_G5_NT_2011:3.1E-5,ERR907177_G5_NT_2011:2.3E-5):0.002058):0.011263):0.00846,(ERR906982_G5_NT_2011:0.007713,ERR907347_G5_NT_2011:5.4E-5):0.016259):0.034392,((((((ERR907412_G1_NT_2000:2.0E-6,ERR907411_G1_NT_2000:8.0E-6):1.6E-5,ERR907283_G1_NT_1999:1.55E-4):3.1E-5,ERR907052_G1_NT_1998:7.0E-5):1.6E-5,(ERR907303_G5_NT_2012:0.003335,ERR907319_G5_NT_2010:7.0E-5):1.79E-4):7.41E-4,((ERR907401_G1_NT_1999:0.018049,ERR907091_G1_NT_1998:4.2E-4):0.002629,ERR906970_G5_NT_2011:0.008603):0.011143):0.019313,((ERR907753_G3_NT_2007:8.0E-6,ERR907754_G2_NT_2007:8.0E-6):5.1E-5,ERR907148_G5_NT_2010:7.34E-4):0.030753):0.024281):0.037779);
